# Supplementary material for: Susceptibility mapping and zoning of highway landslide disasters in China
Source: PLoS One. 2020 Sep 4;15(9):e0235780. doi: 10.1371/journal.pone.0235780 (PMC7473782; doi:10.1371/journal.pone.0235780)
Supplement: S1 File — (XLSX) [file pone.0235780.s001.xlsx]

## Sheet: Sheet1
		0.1	0.068897	0.0779707	0.389853	0.194927	0.129951	0.0779707	-0.941985	-1.63513	-2.0406	-2.55142	-1.88397	-3.27026	-4.08119	-5.10284	0.0297846	0.000537237	2.24025e-05	1.67293e-07
		0.2	0.154148	0.174449	0.872244	0.436122	0.290748	0.174449	-0.136686	-0.829833	-1.2353	-1.74612	-0.273372	-1.65967	-2.4706	-3.49225	0.392284	0.0484908	0.00674439	0.000239487
		0.3	0.246899	0.279416	1.39708	0.698539	0.465693	0.279416	0.334383	-0.358764	-0.764229	-1.27505	0.668766	-0.717528	-1.52846	-2.55011	0.748178	0.236524	0.0631994	0.00538446
		0.4	0.344884	0.390305	1.95153	0.975764	0.650509	0.390305	0.668612	-0.0245349	-0.43	-0.940826	1.33722	-0.0490698	-0.86	-1.88165	0.909425	0.480432	0.194895	0.0299417
		0.5	0.446955	0.505818	2.52909	1.26455	0.843031	0.505818	0.92786	0.234713	-0.170752	-0.681577	1.85572	0.469427	-0.341504	-1.36315	0.968253	0.680618	0.366362	0.0864168
		0.6	0.552403	0.625155	3.12577	1.56289	1.04192	0.625155	1.13968	0.446534	0.0410693	-0.469756	2.27936	0.893069	0.0821387	-0.939513	0.988677	0.81409	0.532732	0.173734
		0.7	0.660747	0.747767	3.73883	1.86942	1.24628	0.747767	1.31877	0.625627	0.220162	-0.290664	2.63755	1.25125	0.440323	-0.581328	0.995825	0.894579	0.670148	0.28051
		0.8	0.771631	0.873255	4.36628	2.18314	1.45543	0.873255	1.47391	0.780763	0.375298	-0.135527	2.94782	1.56153	0.750597	-0.271055	0.9984	0.9408	0.773552	0.393175
		0.9	0.884787	1.00131	5.00657	2.50328	1.66886	1.00131	1.61075	0.917604	0.512139	0.00131308	3.2215	1.83521	1.02428	0.00262616	0.999362	0.966763	0.847148	0.501048
		1	1	1.1317	5.6585	2.82925	1.88617	1.1317	1.73316	1.04001	0.634547	0.123721	3.46632	2.08002	1.26909	0.247442	0.999736	0.981238	0.897796	0.597717
		1.1	1.11709	1.26422	6.32108	3.16054	2.10703	1.26422	1.84389	1.15074	0.745278	0.234452	3.68778	2.30149	1.49056	0.468905	0.999887	0.989318	0.931961	0.680431
		1.2	1.23593	1.3987	6.99349	3.49675	2.33116	1.3987	1.94498	1.25183	0.846368	0.335542	3.88996	2.50367	1.69274	0.671084	0.99995	0.993854	0.954747	0.748917
		1.3	1.35637	1.53501	7.67504	3.83752	2.55835	1.53501	2.03797	1.34483	0.939361	0.428536	4.07595	2.68965	1.87872	0.857071	0.999977	0.996424	0.969859	0.804297
		1.4	1.47833	1.67303	8.36513	4.18257	2.78838	1.67303	2.12407	1.43093	1.02546	0.514634	4.24814	2.86185	2.05092	1.02927	0.999989	0.997894	0.979863	0.848323
		1.5	1.60171	1.81265	9.06325	4.53163	3.02108	1.81265	2.20423	1.51108	1.10562	0.59479	4.40846	3.02216	2.21123	1.18958	0.999995	0.998745	0.98649	0.882894
		1.6	1.72642	1.95379	9.76895	4.88448	3.25632	1.95379	2.27921	1.58606	1.1806	0.669771	4.55842	3.17212	2.36119	1.33954	0.999997	0.999243	0.990892	0.909803
		1.7	1.8524	2.09636	10.4818	5.24091	3.49394	2.09636	2.34964	1.6565	1.25103	0.740205	4.69929	3.31299	2.50206	1.48041	0.999999	0.999538	0.993826	0.930618
		1.8	1.97959	2.2403	11.2015	5.60076	3.73384	2.2403	2.41605	1.7229	1.31744	0.806611	4.8321	3.4458	2.63487	1.61322	0.999999	0.999715	0.995792	0.946652
		1.9	2.10793	2.38554	11.9277	5.96386	3.97591	2.38554	2.47886	1.78572	1.38025	0.869427	4.95773	3.57144	2.7605	1.73885	1	0.999822	0.997114	0.95897
		2	2.23736	2.53202	12.6601	6.33006	4.22004	2.53202	2.53846	1.84531	1.43984	0.929019	5.07691	3.69062	2.87969	1.85804	1	0.999888	0.99801	0.968418
		2.1	2.36785	2.6797	13.3985	6.69924	4.46616	2.6797	2.59514	1.90199	1.49653	0.985704	5.19028	3.80399	2.99306	1.97141	1	0.999929	0.998619	0.975661
		2.2	2.49935	2.82851	14.1426	7.07128	4.71419	2.82851	2.64919	1.95604	1.55058	1.03975	5.29838	3.91208	3.10115	2.0795	1	0.999954	0.999036	0.981214
		2.3	2.63182	2.97843	14.8921	7.44606	4.96404	2.97843	2.70083	2.00769	1.60222	1.09139	5.40167	4.01537	3.20444	2.18279	1	0.99997	0.999323	0.985474
		2.4	2.76522	3.1294	15.647	7.82349	5.21566	3.1294	2.75028	2.05713	1.65167	1.14084	5.50056	4.11426	3.30333	2.28168	1	0.999981	0.999522	0.988746
		2.5	2.89952	3.28139	16.407	8.20348	5.46899	3.28139	2.79771	2.10456	1.69909	1.18827	5.59541	4.20912	3.39819	2.37653	1	0.999987	0.999661	0.991262
		2.6	3.0347	3.43437	17.1719	8.58593	5.72395	3.43437	2.84327	2.15012	1.74466	1.23383	5.68654	4.30025	3.48932	2.46767	1	0.999991	0.999758	0.9932
		2.7	3.17072	3.58831	17.9415	8.97077	5.98051	3.58831	2.88712	2.19397	1.78851	1.27768	5.77424	4.38794	3.57701	2.55536	1	0.999994	0.999826	0.994696
		2.8	3.30756	3.74317	18.7158	9.35792	6.23862	3.74317	2.92937	2.23622	1.83076	1.31993	5.85874	4.47245	3.66152	2.63987	1	0.999996	0.999875	0.995853
		2.9	3.4452	3.89893	19.4946	9.74732	6.49821	3.89893	2.97014	2.27699	1.87153	1.3607	5.94028	4.55399	3.74305	2.7214	1	0.999997	0.999909	0.99675
		3	3.5836	4.05556	20.2778	10.1389	6.75927	4.05556	3.00953	2.31638	1.91091	1.40009	6.01905	4.63276	3.82183	2.80018	1	0.999998	0.999934	0.997446
