# Supplementary material for: Susceptibility mapping and zoning of highway landslide disasters in China
Source: PLoS One. 2020 Sep 4;15(9):e0235780. doi: 10.1371/journal.pone.0235780 (PMC7473782; doi:10.1371/journal.pone.0235780)
Supplement: S2 File — (XLSX) [file pone.0235780.s002.xlsx]

## Sheet: Sheet1
		0.1	0.0544503	0.0694078	0.347039	0.173519	0.0867597	0.0578398	-1.05832	-1.75147	-2.44461	-2.85008	-2.11664	-3.50293	-4.88923	-5.70016	0.0171453	0.000230084	5.06165e-07	5.98487e-09
		0.2	0.130768	0.16669	0.833451	0.416725	0.208363	0.138908	-0.182181	-0.875328	-1.56848	-1.97394	-0.364362	-1.75066	-3.13695	-3.94788	0.357794	0.0400026	0.000853576	3.94231e-05
		0.3	0.218314	0.278285	1.39142	0.695712	0.347856	0.231904	0.330327	-0.36282	-1.05597	-1.46143	0.660654	-0.72564	-2.11193	-2.92286	0.745583	0.23403	0.017346	0.00173414
		0.4	0.314054	0.400324	2.00162	1.00081	0.500405	0.333603	0.693957	0.000810104	-0.692337	-1.0978	1.38791	0.00162021	-1.38467	-2.1956	0.917418	0.500646	0.0830761	0.0140601
		0.5	0.416388	0.53077	2.65385	1.32692	0.663462	0.442308	0.976011	0.282864	-0.410284	-0.815749	1.95202	0.565727	-0.820567	-1.6315	0.974532	0.71421	0.205946	0.0513927
		0.6	0.524304	0.66833	3.34165	1.67083	0.835413	0.556942	1.20647	0.513318	-0.179829	-0.585294	2.41293	1.02664	-0.359658	-1.17059	0.992088	0.847704	0.359551	0.120882
		0.7	0.637095	0.812104	4.06052	2.03026	1.01513	0.676754	1.40131	0.708164	0.0150173	-0.390448	2.80262	1.41633	0.0300346	-0.780896	0.997466	0.92166	0.51198	0.217432
		0.8	0.754233	0.961421	4.80711	2.40355	1.20178	0.801184	1.5701	0.876948	0.183801	-0.221664	3.14019	1.7539	0.367602	-0.443328	0.999156	0.960276	0.643415	0.328764
		0.9	0.875311	1.11576	5.5788	2.7894	1.3947	0.929799	1.71897	1.02583	0.332679	-0.0727864	3.43795	2.05165	0.665357	-0.145573	0.999707	0.979898	0.747089	0.442129
		1	1	1.2747	6.3735	3.18675	1.59337	1.06225	1.85215	1.159	0.465854	0.0603893	3.7043	2.318	0.931709	0.120779	0.999894	0.989775	0.824256	0.548067
		1.1	1.12803	1.4379	7.18949	3.59475	1.79737	1.19825	1.97262	1.27947	0.586326	0.180861	3.94524	2.55895	1.17265	0.361723	0.99996	0.994751	0.879532	0.64122
		1.2	1.25917	1.60507	8.02533	4.01267	2.00633	1.33756	2.0826	1.38946	0.696309	0.290844	4.16521	2.77891	1.39262	0.581687	0.999984	0.997273	0.918132	0.719611
		1.3	1.39324	1.77596	8.87978	4.43989	2.21995	1.47996	2.18378	1.49063	0.797483	0.392018	4.36755	2.98126	1.59497	0.784035	0.999994	0.998565	0.94464	0.78349
		1.4	1.53005	1.95036	9.75178	4.87589	2.43794	1.6253	2.27745	1.5843	0.891155	0.48569	4.5549	3.1686	1.78231	0.97138	0.999997	0.999234	0.962651	0.834321
		1.5	1.66947	2.12808	10.6404	5.32019	2.6601	1.7734	2.36466	1.67151	0.978362	0.572897	4.72931	3.34302	1.95672	1.14579	0.999999	0.999586	0.97481	0.87406
		1.6	1.81137	2.30896	11.5448	5.77239	2.88619	1.92413	2.44623	1.75309	1.05994	0.654474	4.89247	3.50617	2.11988	1.30895	1	0.999773	0.982992	0.904724
		1.7	1.95563	2.49285	12.4642	6.23211	3.11606	2.07737	2.52286	1.82972	1.13657	0.731103	5.04573	3.65943	2.27314	1.46221	1	0.999874	0.988491	0.928158
		1.8	2.10215	2.67962	13.3981	6.69904	3.34952	2.23301	2.59511	1.90196	1.20882	0.803352	5.19022	3.80393	2.41763	1.6067	1	0.999929	0.992189	0.94594
		1.9	2.25084	2.86915	14.3457	7.17286	3.58643	2.39095	2.66345	1.9703	1.27716	0.871693	5.3269	3.94061	2.55432	1.74339	1	0.999959	0.99468	0.959367
		2	2.40161	3.06133	15.3066	7.65332	3.82666	2.55111	2.72829	2.03514	1.34199	0.936527	5.45657	4.07028	2.68398	1.87305	1	0.999977	0.996362	0.96947
		2.1	2.55438	3.25607	16.2803	8.14016	4.07008	2.71339	2.78996	2.09681	1.40366	0.998198	5.57992	4.19362	2.80733	1.9964	1	0.999986	0.997502	0.977055
		2.2	2.70908	3.45327	17.2663	8.63317	4.31658	2.87772	2.84876	2.15561	1.46246	1.057	5.69752	4.31122	2.92493	2.114	1	0.999992	0.998277	0.982742
		2.3	2.86566	3.65285	18.2643	9.13213	4.56606	3.04404	2.90495	2.2118	1.51865	1.11319	5.80989	4.4236	3.0373	2.22637	1	0.999995	0.998806	0.987005
		2.4	3.02404	3.85474	19.2737	9.63685	4.81842	3.21228	2.95874	2.26559	1.57245	1.16698	5.91748	4.53119	3.14489	2.33396	1	0.999997	0.999169	0.990201
		2.5	3.18417	4.05886	20.2943	10.1472	5.07358	3.38238	3.01034	2.31719	1.62405	1.21858	6.02068	4.63439	3.24809	2.43716	1	0.999998	0.999419	0.992598
		2.6	3.346	4.26515	21.3257	10.6629	5.33144	3.55429	3.05992	2.36677	1.67362	1.26816	6.11983	4.73354	3.34724	2.53631	1	0.999999	0.999592	0.994399
		2.7	3.50949	4.47354	22.3677	11.1839	5.59193	3.72795	3.10762	2.41447	1.72132	1.31586	6.21524	4.82894	3.44265	2.63172	1	0.999999	0.999712	0.995752
		2.8	3.67458	4.68399	23.4199	11.71	5.85498	3.90332	3.15359	2.46044	1.76729	1.36183	6.30718	4.92088	3.53459	2.72366	1	1	0.999796	0.996772
		2.9	3.84124	4.89642	24.4821	12.2411	6.12053	4.08035	3.19794	2.5048	1.81165	1.40618	6.39589	5.00959	3.6233	2.81237	1	1	0.999855	0.997541
		3	4.00942	5.1108	25.554	12.777	6.38851	4.259	3.24079	2.54765	1.8545	1.44904	6.48159	5.0953	3.709	2.89807	1	1	0.999896	0.998123
