# Supplementary material for: Susceptibility mapping and zoning of highway landslide disasters in China
Source: PLoS One. 2020 Sep 4;15(9):e0235780. doi: 10.1371/journal.pone.0235780 (PMC7473782; doi:10.1371/journal.pone.0235780)
Supplement: S3 File — (XLSX) [file pone.0235780.s003.xlsx]

## Sheet: Sheet1
		0.1	0.0573324	0.0515533	0.257766	0.128883	0.0859221	0.0515533	-1.3557	-2.04885	-2.45431	-2.96514	-2.7114	-4.0977	-4.90863	-5.93028	0.00334996	2.0864e-05	4.5858e-07	1.5121e-09
		0.2	0.135569	0.121903	0.609516	0.304758	0.203172	0.121903	-0.49509	-1.18824	-1.5937	-2.10453	-0.99018	-2.37647	-3.1874	-4.20906	0.161043	0.00873949	0.000717779	1.2822e-05
		0.3	0.224282	0.201674	1.00837	0.504185	0.336123	0.201674	0.00833548	-0.684812	-1.09028	-1.6011	0.016671	-1.36962	-2.18055	-3.2022	0.50665	0.0854022	0.0146082	0.0006819
		0.4	0.320566	0.288253	1.44127	0.720633	0.480422	0.288253	0.365522	-0.327626	-0.733091	-1.24392	0.731043	-0.655251	-1.46618	-2.48783	0.767624	0.256153	0.0712994	0.00642621
		0.5	0.422903	0.380275	1.90137	0.950687	0.633791	0.380275	0.642577	-0.0505706	-0.456036	-0.966861	1.28515	-0.101141	-0.912071	-1.93372	0.900631	0.459719	0.180866	0.0265736
		0.6	0.530338	0.47688	2.3844	1.1922	0.7948	0.47688	0.868947	0.1758	-0.229665	-0.740491	1.73789	0.3516	-0.459331	-1.48098	0.958885	0.637431	0.322998	0.0693057
		0.7	0.642205	0.577471	2.88735	1.44368	0.962451	0.577471	1.06034	0.367193	-0.0382718	-0.549097	2.12068	0.734387	-0.0765436	-1.09819	0.983026	0.768643	0.469493	0.13606
		0.8	0.758013	0.681605	3.40803	1.70401	1.13601	0.681605	1.22613	0.532986	0.127521	-0.383305	2.45227	1.06597	0.255042	-0.76661	0.992902	0.856782	0.600655	0.221657
		0.9	0.87738	0.78894	3.9447	1.97235	1.3149	0.78894	1.37237	0.679225	0.27376	-0.237065	2.74474	1.35845	0.54752	-0.474131	0.996972	0.91284	0.707989	0.317703
		1	1	0.8992	4.496	2.248	1.49867	0.8992	1.50319	0.810041	0.404576	-0.10625	3.00638	1.62008	0.809152	-0.2125	0.998678	0.947393	0.790786	0.415859
		1.1	1.12562	1.01216	5.0608	2.5304	1.68693	1.01216	1.62153	0.928378	0.522913	0.0120873	3.24305	1.85676	1.04583	0.0241746	0.999409	0.968327	0.852179	0.509643
		1.2	1.25404	1.12763	5.63816	2.81908	1.87939	1.12763	1.72956	1.03641	0.630946	0.120121	3.45912	2.07282	1.26189	0.240241	0.999729	0.980906	0.896506	0.594928
		1.3	1.38507	1.24546	6.22728	3.11364	2.07576	1.24546	1.82894	1.13579	0.730327	0.219502	3.65788	2.27158	1.46065	0.439003	0.999873	0.988444	0.927945	0.66967
		1.4	1.51856	1.36549	6.82746	3.41373	2.27582	1.36549	1.92095	1.2278	0.82234	0.311514	3.8419	2.45561	1.64468	0.623028	0.999939	0.992968	0.949982	0.733367
		1.5	1.65438	1.48762	7.43809	3.71904	2.47936	1.48762	2.00661	1.31347	0.908001	0.397176	4.01323	2.62693	1.816	0.794351	0.99997	0.995692	0.965315	0.786505
		1.6	1.7924	1.61173	8.05864	4.02932	2.68621	1.61173	2.08674	1.3936	0.988132	0.477307	4.17349	2.78719	1.97626	0.954613	0.999985	0.997342	0.975938	0.830113
		1.7	1.93253	1.73773	8.68864	4.34432	2.89621	1.73773	2.16202	1.46887	1.0634	0.552578	4.32403	2.93774	2.12681	1.10516	0.999992	0.998347	0.983282	0.865454
		1.8	2.07466	1.86553	9.32766	4.66383	3.10922	1.86553	2.23298	1.53984	1.13437	0.623546	4.46597	3.07967	2.26874	1.24709	0.999996	0.998964	0.988358	0.893818
		1.9	2.21871	1.99506	9.97532	4.98766	3.32511	1.99506	2.30011	1.60697	1.2015	0.690676	4.60023	3.21393	2.403	1.38135	0.999998	0.999345	0.991869	0.916415
		2	2.36461	2.12625	10.6313	5.31563	3.54376	2.12625	2.3638	1.67065	1.26519	0.754362	4.7276	3.3413	2.53037	1.50872	0.999999	0.999583	0.994303	0.934315
		2.1	2.51228	2.25904	11.2952	5.6476	3.76507	2.25904	2.42438	1.73123	1.32577	0.81494	4.84876	3.46246	2.65153	1.62988	0.999999	0.999732	0.995994	0.948436
		2.2	2.66166	2.39336	11.9668	5.9834	3.98894	2.39336	2.48214	1.78899	1.38352	0.872699	4.96427	3.57798	2.76705	1.7454	1	0.999827	0.997172	0.959542
		2.3	2.81269	2.52917	12.6458	6.32292	4.21528	2.52917	2.53733	1.84418	1.43872	0.92789	5.07466	3.68836	2.87743	1.85578	1	0.999887	0.997995	0.968258
		2.4	2.96531	2.66641	13.332	6.66602	4.44401	2.66641	2.59017	1.89702	1.49156	0.980732	5.18034	3.79405	2.98312	1.96146	1	0.999926	0.998573	0.975088
		2.5	3.11948	2.80504	14.0252	7.01259	4.67506	2.80504	2.64085	1.94771	1.54224	1.03142	5.28171	3.89542	3.08448	2.06283	1	0.999951	0.99898	0.980436
		2.6	3.27515	2.94501	14.7251	7.36253	4.90835	2.94501	2.68955	1.9964	1.59094	1.08011	5.3791	3.99281	3.18188	2.16023	1	0.999967	0.999268	0.984622
		2.7	3.43227	3.0863	15.4315	7.71574	5.14383	3.0863	2.73641	2.04326	1.6378	1.12697	5.47282	4.08652	3.27559	2.25394	1	0.999978	0.999473	0.9879
		2.8	3.5908	3.22885	16.1442	8.07212	5.38141	3.22885	2.78156	2.08842	1.68295	1.17213	5.56313	4.17683	3.3659	2.34425	1	0.999985	0.999619	0.990467
		2.9	3.75071	3.37264	16.8632	8.43159	5.62106	3.37264	2.82513	2.13199	1.72652	1.2157	5.65027	4.26397	3.45304	2.43139	1	0.99999	0.999723	0.992479
		3	3.91195	3.51763	17.5881	8.79407	5.86272	3.51763	2.86723	2.17408	1.76861	1.25779	5.73445	4.34816	3.53723	2.51557	1	0.999993	0.999798	0.994058
