# Supplementary material for: Susceptibility mapping and zoning of highway landslide disasters in China
Source: PLoS One. 2020 Sep 4;15(9):e0235780. doi: 10.1371/journal.pone.0235780 (PMC7473782; doi:10.1371/journal.pone.0235780)
Supplement: S4 File — (XLSX) [file pone.0235780.s004.xlsx]

## Sheet: Sheet1
		0.1	0.0429042	0.0432689	0.216345	0.108172	0.0540861	0.0360574	-1.53088	-2.22403	-2.91718	-3.32264	-3.06177	-4.44806	-5.83435	-6.64529	0.00110018	4.33245e-06	2.69995e-09	1.51315e-11
		0.2	0.110703	0.111644	0.558219	0.279109	0.139555	0.0930365	-0.583004	-1.27615	-1.9693	-2.37476	-1.16601	-2.5523	-3.9386	-4.74953	0.121805	0.00535067	4.09797e-05	1.01946e-06
		0.3	0.192736	0.194374	0.971872	0.485936	0.242968	0.161979	-0.0285308	-0.721678	-1.41483	-1.82029	-0.0570616	-1.44336	-2.82965	-3.64058	0.477248	0.0744601	0.00232994	0.000136012
		0.4	0.285639	0.288067	1.44033	0.720167	0.360083	0.240056	0.364874	-0.328273	-1.02142	-1.42689	0.729749	-0.656546	-2.04284	-2.85377	0.767228	0.255737	0.0205341	0.00216019
		0.5	0.387562	0.390857	1.95428	0.977141	0.488571	0.325714	0.670023	-0.023124	-0.716271	-1.12174	1.34005	-0.0462479	-1.43254	-2.24347	0.909885	0.481556	0.0759943	0.0124332
		0.6	0.497304	0.501531	2.50765	1.25383	0.626914	0.417942	0.919348	0.226201	-0.466946	-0.872412	1.8387	0.452402	-0.933893	-1.74482	0.96702	0.67451	0.17518	0.0405078
		0.7	0.614005	0.619224	3.09612	1.54806	0.774029	0.51602	1.13015	0.437002	-0.256145	-0.66161	2.2603	0.874004	-0.512291	-1.32322	0.988099	0.808942	0.304224	0.092881
		0.8	0.737014	0.743278	3.71639	1.8582	0.929098	0.619399	1.31275	0.619606	-0.0735412	-0.479006	2.62551	1.23921	-0.147082	-0.958013	0.995674	0.892367	0.441534	0.169028
		0.9	0.865818	0.873177	4.36589	2.18294	1.09147	0.727648	1.47382	0.780674	0.0875271	-0.317938	2.94764	1.56135	0.175054	-0.635876	0.998399	0.940779	0.569481	0.262429
		1	1	1.0085	5.0425	2.52125	1.26062	0.840417	1.6179	0.924755	0.231608	-0.173857	3.2358	1.84951	0.463215	-0.347715	0.999393	0.967808	0.678395	0.364027
		1.1	1.13921	1.1489	5.74448	2.87224	1.43612	0.957413	1.74824	1.05509	0.361944	-0.0435208	3.49648	2.11018	0.723889	-0.0870416	0.999764	0.982579	0.765433	0.465319
		1.2	1.28316	1.29407	6.47033	3.23516	1.61758	1.07839	1.86723	1.17408	0.480932	0.0754673	3.73445	2.34816	0.961865	0.150935	0.999906	0.990567	0.831941	0.559986
		1.3	1.43159	1.44375	7.21877	3.60939	1.80469	1.20313	1.97669	1.28354	0.590391	0.184926	3.95337	2.56708	1.18078	0.369851	0.999961	0.994872	0.881155	0.644253
		1.4	1.58427	1.59774	7.9887	3.99435	1.99717	1.33145	2.07803	1.38488	0.691733	0.286268	4.15606	2.76976	1.38347	0.572537	0.999984	0.997195	0.916739	0.716521
		1.5	1.74102	1.75582	8.77911	4.38956	2.19478	1.46319	2.17238	1.47923	0.786081	0.380616	4.34475	2.95846	1.57216	0.761232	0.999993	0.998454	0.942044	0.776741
		1.6	1.90167	1.91783	9.58915	4.79457	2.39729	1.59819	2.26063	1.56748	0.874338	0.468872	4.52126	3.13497	1.74868	0.937745	0.999997	0.999141	0.959826	0.825812
		1.7	2.06604	2.0836	10.418	5.20901	2.6045	1.73634	2.34354	1.65039	0.957242	0.551777	4.68707	3.30078	1.91448	1.10355	0.999999	0.999518	0.972221	0.865107
		1.8	2.23401	2.253	11.265	5.6325	2.81625	1.8775	2.4217	1.72855	1.03541	0.629941	4.8434	3.45711	2.07081	1.25988	0.999999	0.999727	0.980812	0.896144
		1.9	2.40545	2.42589	12.1295	6.06473	3.03236	2.02158	2.49564	1.80249	1.10934	0.703878	4.99127	3.60498	2.21869	1.40776	1	0.999844	0.986746	0.920398
		2	2.58023	2.60216	13.0108	6.50541	3.2527	2.16847	2.56578	1.87263	1.17949	0.774021	5.13156	3.74527	2.35897	1.54804	1	0.99991	0.990837	0.939194
		2.1	2.75826	2.7817	13.9085	6.95426	3.47713	2.31809	2.6325	1.93935	1.24621	0.840742	5.265	3.87871	2.49241	1.68148	1	0.999947	0.993656	0.953665
		2.2	2.93943	2.96441	14.8221	7.41104	3.70552	2.47035	2.69612	2.00297	1.30982	0.904358	5.39223	4.00594	2.61965	1.80872	1	0.999969	0.995599	0.964752
		2.3	3.12365	3.1502	15.751	7.87551	3.93776	2.62517	2.75691	2.06376	1.37061	0.965146	5.51381	4.12752	2.74122	1.93029	1	0.999982	0.996939	0.973215
		2.4	3.31085	3.33899	16.6949	8.34747	4.17373	2.78249	2.81511	2.12196	1.42881	1.02335	5.63021	4.24392	2.85762	2.04669	1	0.999989	0.997866	0.979656
		2.5	3.50093	3.53068	17.6534	8.82671	4.41336	2.94224	2.87093	2.17778	1.48464	1.07917	5.74186	4.35556	2.96927	2.15834	1	0.999993	0.998507	0.984549
		2.6	3.69382	3.72522	18.6261	9.31305	4.65653	3.10435	2.92456	2.23142	1.53827	1.1328	5.84913	4.46283	3.07654	2.26561	1	0.999996	0.998953	0.988262
		2.7	3.88947	3.92253	19.6126	9.80632	4.90316	3.26877	2.97617	2.28303	1.58988	1.18441	5.95235	4.56605	3.17976	2.36883	1	0.999998	0.999263	0.991078
		2.8	4.08779	4.12254	20.6127	10.3063	5.15317	3.43545	3.02591	2.33276	1.63961	1.23415	6.05181	4.66552	3.27922	2.46829	1	0.999998	0.99948	0.993212
		2.9	4.28874	4.32519	21.6259	10.813	5.40649	3.60432	3.07389	2.38075	1.6876	1.28213	6.14779	4.76149	3.3752	2.56427	1	0.999999	0.999631	0.99483
		3	4.49224	4.53043	22.6521	11.3261	5.66303	3.77536	3.12025	2.42711	1.73396	1.32849	6.24051	4.85421	3.46792	2.65699	1	0.999999	0.999738	0.996058
