# Supplementary material for: Susceptibility mapping and zoning of highway landslide disasters in China
Source: PLoS One. 2020 Sep 4;15(9):e0235780. doi: 10.1371/journal.pone.0235780 (PMC7473782; doi:10.1371/journal.pone.0235780)
Supplement: S5 File — (XLS) [file pone.0235780.s005.xls]

## Sheet: landslide inventory
starting point	terminus	Land use	distance to rivers	elevation	profile curvature	NDVI	number of cracks	length of main crack	width of main crack	volume	Lithology	TWI
1390.01	1390.04	2	3	50m	1	1	2	5	12	480	2	7
1391.85	1391.9	2	3	2	0	2	2	10	8	525	2	7
1392.2	1392.25	2	3	40m	1	2	3	4	180	4000	2	2
1393.44	1393.46	2	3	2	1	2	3	4	30	120	1	4
1397.4	1397.45	2	3	2	1	2	2	3	200	600	2	4
1397.51	1397.54	2	3	2	1	1	6	7	30	315	2	2
1398.05	1398.1	2	3	3	1	1	12	6	80	520	2	6
1401.05	1401.1	2	3	80m	1	1	6	4	200	700	2	5
1404.3	1404.35	2	3	60m	1	1	5	5	150	350	2	6
1419.82	1419.87	2	3	2	0	1	4	6	120	450	2	2
1421.3	1421.36	2	3	40m	0	1	9	5	15	420	2	6
1425.6	1425.65	2	3	2	0	1	5	6	100	200	1	2
1427.15	1427.2	2	3	2	0	2	8	7	10	750	2	2
1428.7	1428.8	2	3	80m	1	1	8	50	20	45000	2	4
1435.3	1435.4	2	3	100m	1	1	4	5	5	320	1	2
1458.4	1458.41	2	2	1	2	2	2	2.5	200	40	2	5
1471.8	1471.93	4	2	2	2	1	2	2	7	320	2	4
1542.55	1542.65	2	2	3	3	1	30	80	40	1500	2	4
1572.83	1572.87	1	1	1	2	1	10	50	30	200	2	7
1475.27	1475.29	4	2	2	2	1	2	3	10	140	2	4
1479.55	1479.6	1	2	2	2	1	3	4	15	350	2	6
1096.8	1096.96	5	3	2	1	2	NULL	NULL	NULL	NULL	NULL	7
1040.1	1040.9	3	2	3	2	1	50	50	10	100	2	NULL
1041.8	1042.8	5	2	2	2	2	NULL	NULL	NULL	NULL	NULL	1
1387.09	1387.11	2	2	2	0	2	2	10	10	200	1	7
1097.4	1098	1	3	2	1	2	NULL	NULL	NULL	NULL	NULL	7
1105	1105.3	1	3	1	1	2	NULL	NULL	NULL	NULL	NULL	7
1105.36	1105.44	1	3	2	1	2	NULL	NULL	NULL	NULL	NULL	7
1105.5	1105.59	1	3	2	1	2	NULL	NULL	NULL	NULL	NULL	7
1081.5	1083.9	5	3	3	2	2	NULL	NULL	NULL	NULL	NULL	7
1077.3	1077.4	1	99	1	2	3	NULL	NULL	NULL	NULL	NULL	7
1119.8	1120.3	1	3	2	1	2	NULL	NULL	NULL	NULL	NULL	7
1121	1121.7	1	3	3	1	2	NULL	NULL	NULL	NULL	NULL	7
1459.45	1459.47	2	3	2	2	2	4	4	100	420	2	1
1078.3	1078.43	5	99	1	2	3	NULL	NULL	NULL	NULL	NULL	7
1465.26	1465.28	1	1	1	1	1	NULL	NULL	NULL	35	1	4
1510.65	1510.7	1	2	2	1	1	NULL	NULL	NULL	350	1	4
1510.96	1511.01	1	2	2	1	1	NULL	NULL	NULL	200	2	4
1511.4	1511.44	1	1	1	0	2	2	40	8	70	1	2
1511.97	1512	1	2	2	1	1	NULL	NULL	NULL	90	1	4
1505.98	1506.01	4	2	2	1	1	2	2	7	120	2	6
1748.55	1748.65	3	1	2	2	2	NULL	NULL	NULL	NULL	NULL	5
1750.78	1750.8	4	3	3	2	2	NULL	NULL	NULL	1000	1	6
1770.75	1770.9	1	3	3	2	1	NULL	NULL	NULL	NULL	NULL	1
1771.25	1771.35	1	3	3	2	1	NULL	NULL	NULL	NULL	NULL	1
1782.3	1784.6	1	3	3	2	1	NULL	NULL	NULL	NULL	NULL	5
1084.5	1085.3	1	2	1	1	3	NULL	NULL	NULL	NULL	NULL	7
1087.5	1087.7	1	2	1	1	2	NULL	NULL	NULL	NULL	NULL	7
1091.4	1092.68	1	2	1	2	2	NULL	NULL	NULL	NULL	NULL	7
1092.45	1093.2	1	NULL	1	2	2	NULL	NULL	NULL	NULL	NULL	7
1093.2	1093.7	2	3	3	2	2	NULL	NULL	NULL	NULL	NULL	7
1093.7	1094	2	3	2	2	2	NULL	NULL	NULL	NULL	NULL	7
1405.3	1405.4	2	3	2	2	2	16	15	5	800	2	7
1411.45	1411.49	2	3	99	1	2	12	9	8	280	2	2
1420.28	1420.34	2	3	2	1	1	8	8	8	420	2	6
1420.45	1420.5	2	3	2	1	1	15	8	10	520	2	4
1443.1	1443.14	2	3	2	1	2	22	6	10	420	2	6
1455.7	1455.8	2	2	2	1	2	3	80	15	1400	2	7
1459.9	1459.92	2	3	2	1	2	12	6	12	80	1	6
1460.9	1460.95	2	3	2	3	2	10	8	12	200	1	4
394.2	395.65	4	3	3	3	1	NULL	NULL	NULL	12000	2	6
403.15	404.5	4	3	3	3	1	NULL	NULL	NULL	20000	2	6
410.05	410.15	4	2	3	2	1	NULL	NULL	NULL	15000	2	6
419.2	419.8	4	3	3	3	2	NULL	NULL	NULL	96000	2	6
430.1	430.28	4	3	3	3	1	NULL	NULL	NULL	4800	2	6
1005.9	1005.9	1	2	2	2	1	2	5	100	2	1	4
1006.22	1006.25	1	3	2	2	1	NULL	NULL	NULL	NULL	NULL
1009	1009.01	1	1	1	1	1	NULL	NULL	NULL	NULL	NULL
1027.04	1027.08	1	3	3	3	1	NULL	NULL	NULL	NULL	NULL
1027.8	1027.85	1	3	2	2	NULL	NULL	NULL	NULL	1000	2	7
1041.96	1042	1	3	3	3	1	NULL	NULL	NULL	1000	2	4
1050.16	1050.16	1	2	1	1	NULL	NULL	NULL	NULL	20	1	4
1081.3	1081.34	1	3	2	3	1	NULL	NULL	NULL	NULL	NULL
1096.29	1096.32	1	3	2	3	1	NULL	NULL	NULL	NULL	NULL
1122.7	1122.75	1	3	3	3	1	NULL	NULL	NULL	NULL	NULL
1123.64	1123.7	1	2	2	2	1	NULL	NULL	NULL	NULL	NULL
1172.3	1172.45	1	2	2	3	1	NULL	NULL	NULL	5000	2	4
1200.7	1200.75	1	3	2	2	2	NULL	NULL	NULL	2000	2	4
1204	1204.06	1	2	2	2	2	NULL	NULL	NULL	2000	2	4
724.31	724.454	1	99	2	3	3	5	2.3	40	4	1	1
724.454	724.89	1	3	3	2	1	5	2.5	60	4	1	4
726.63	726.77	1	3	2	2	1	3	2.4	45	3	1	4
728.35	728.43	1	3	2	3	1	2	1.5	5	2.5	1	4
729.35	729.65	4	3	2	2	1	4	2	50	240	1	5
731.55	731.85	1	2	2	3	1	3	2.8	45	900	1	4
733.65	733.95	1	2	2	2	1	8	2	50	1200	1	5
734.85	735.6	4	2	2	2	1	8	1.5	50	3000	1	5
736.18	736.8	1	2	2	2	1	7	80	2.2	120	1	5
737.05	737.6	4	2	2	2	1	7	2	45	1800	1	5
738.38	738.58	1	2	2	2	1	5	4	10	600	1	5
738.6	738.9	2	3	3	3	1	6	5	50	1800	1	5
740.1	740.3	1	3	2	2	1	0	0	0	800	1	5
741.93	742.01	1	3	2	2	1	3	1.5	40	160	1	4
742.22	742.34	1	3	2	2	1	3	3	50	240	1	4
741.93	742.01	1	3	2	2	1	4	2.5	50	160	1	4
644.5	644.8	4	3	2	2	1	2	10	20	80	2	6
652	652.3	4	3	2	3	1	3	8	20	120	2	4
1388.75	1388.8	1	3	3	3	2	NULL	NULL	NULL	1000	NULL	4
1396.2	1396.5	1	3	3	3	1	NULL	NULL	NULL	5000	NULL	4
1397.08	1397.21	4	3	3	3	1	NULL	NULL	NULL	2000	NULL	4
1399.8	1399.9	4	3	3	3	1	NULL	NULL	NULL	3000	NULL	4
966	966.5	3	3	3	1	1	7	200	30	6	1
968.7	968.8	1	3	3	3	1	0	0	0	2	2	NULL
969.75	969.85	4	3	3	2	1	7	20	40	1	2	NULL
970.15	970.5	1	3	3	1	1	7	100	20	1	2	NULL
971.95	972.05	4	3	3	3	1	4	10	40	1	1	NULL
972.12	972.14	1	3	3	2	2	0	0	0	1	1
972.43	972.46	1	3	3	1	1	0	0	0	1	1
973.27	973.32	1	3	3	2	1	6	50	50	1	1	NULL
973.98	974	1	3	3	1	2	2	10	40	1	2	NULL
754.34	754.44	1	3	3	0	2	2	6	5	9000	1	7
490.32	490.8	1	2	3	0	2	5	4	5	4800	2	2
1218.36	1218.4	4	3	3	3	1	NULL	NULL	NULL	4200	2	4
1218.5	1218.53	2	3	3	3	1	NULL	NULL	NULL	2250	1	4
1218.63	1218.66	1	3	2	2	1	NULL	NULL	NULL	1500	1	4
1219.44	1219.49	1	3	2	3	1	NULL	NULL	NULL	2625	2	6
1219.69	1219.71	1	3	2	3	1	NULL	NULL	NULL	1300	2	6
1220.2	1220.24	1	3	2	3	1	NULL	NULL	NULL	1500	2	4
1220.85	1220.9	1	3	3	3	1	NULL	NULL	NULL	4500	2	6
1223.49	1223.54	1	2	2	3	1	NULL	NULL	NULL	1500	1	4
1223.9	1223.95	1	3	2	3	2	NULL	NULL	NULL	1500	1	4
1224.56	1224.6	1	3	2	3	1	NULL	NULL	NULL	1000	1	4
1224.83	1224.85	4	3	2	3	1	5	20	100	2800	2	2
1227	1227.03	1	3	3	3	1	2	20	100	3150	2	4
1227.15	1227.2	4	3	2	2	2	NULL	NULL	NULL	1875	2	6
1227.35	1227.37	1	1	2	3	1	1	15	150	1200	1	7
1228.59	1228.61	4	3	2	2	2	5	30	50	2800	2	5
1233.22	1233.31	3	3	3	3	3	NULL	NULL	NULL	2000	2	6
1234	1234.03	4	3	3	3	3	NULL	NULL	NULL	1500	2	6
1235.8	1235.85	1	3	2	2	3	4	15	100	5000	2	5
1240	1240.4	4	3	2	2	4	20	100	30	8000	2	5
1246.12	1246.14	1	3	2	2	3	NULL	NULL	NULL	800	1	6
1248.58	1248.6	1	2	2	3	2	1	15	100	800	1	4
1256.3	1256.4	4	3	2	2	3	NULL	NULL	NULL	7500	2	5
796.4	796.82	4	3	2	2	1	1	3.5	10	20	1	5
1327.1	1327.15	4	3	3	3	2	NULL	50	20	1000	1	6
1324.31	1324.35	4	3	3	2	2	1	30	30	1000	1	6
1321.01	1321.06	4	3	3	2	2	1	20	20	1000	1
1317.2	1317.3	1	3	3	3	1	NULL	NULL	NULL	1000	1	4
1345.75	1345.8	1	3	3	3	1	NULL	NULL	NULL	500	1	7
1349.6	1349.65	4	3	3	2	2	NULL	NULL	NULL	50	1	6
1352.3	1352.35	4	3	3	2	2	1	20	30	500	1	4
1356.2	1356.5	1	3	3	2	2	NULL	NULL	NULL	500	1	4
1371	1371.03	1	3	3	2	2	NULL	NULL	NULL	NULL	NULL	NULL
800.1	800.5	4	3	2	1	2	NULL	NULL	NULL	160	1	5
1372.1	1372.15	4	3	3	2	2	NULL	NULL	NULL	500	1	NULL
803.44	803.707	4	3	2	2	1	NULL	NULL	NULL	100	1	NULL
1375.25	1375.3	3	2	2	2	2	NULL	NULL	NULL	100	1	NULL
1386	1386.2	1	3	3	3	2	NULL	NULL	NULL	1000	1	NULL
1386.65	1386.75	1	3	3	3	2	NULL	NULL	NULL	1000	1	4
1387.2	1387.3	4	3	3	3	2	NULL	NULL	NULL	1000	1	4
1390.9	1390.97	1	3	3	2	2	NULL	NULL	NULL	500	1	NULL
1390.97	1391	1	3	3	2	2	NULL	NULL	NULL	500	1	NULL
681.8	681.95	2	2	2	3	1	2	46	50	6000	2	1
682	682.3	2	2	2	2	1	3	107	73	9000	2	6
720.9	721.1	2	1	3	2	1	2	90	62	6000	2	5
721.2	722	2	2	3	3	2	2	160	65	24000	2	6
805.207	805.407	4	3	2	2	1	NULL	NULL	NULL	100	1	NULL
610.9	611.145	3	2	3	2	1	7	15	10	3675	2	5
613.13	613.54	1	2	3	2	1	5	25	20	4920	2	6
617.16	617.32	1	2	2	2	1	2	8	10	960	1	6
625.1	625.2	1	2	2	2	1	2	2	20	800	2	4
635.68	636.526	1	2	2	2	1	3	9	10	5076	1	5
637.58	637.9	1	2	1	2	1	3	8	20	1920	1	4
412.85	413	4	2	3	2	2	NULL	NULL	NULL	NULL	NULL	6
418.5	418.85	1	3	3	3	1	NULL	NULL	NULL	NULL	NULL	6
434.03	434.15	4	2	3	2	1	NULL	NULL	NULL	NULL	NULL	6
431.02	431.14	1	2	2	2	2	NULL	NULL	NULL	2800	2	NULL
437.28	437.38	4	2	2	2	1	NULL	NULL	NULL	NULL	NULL	NULL
974.4	974.5	1	3	3	2	1	4	50	40	1	1	NULL
978.38	978.4	3	3	2	2	1	0	0	0	1	2	NULL
994.95	995	1	3	3	2	3	0	0	0	1	1
997.6	997.9	1	3	2	3	1	0	0	0	1	1
1001.65	1001.75	1	3	3	2	1	0	0	0	1	2
491.74	491.97	1	2	2	2	2	21	4	18	2300	2	2
492.5	492.65	1	2	2	0	2	26	3	8	1500	2	2
493.74	493.86	3	2	2	0	1	4	3	3	1200	2	2
497.01	497.17	1	3	3	3	1	26	6	10	1600	2	4
499.89	500.5	2	2	2	3	2	50	5.6	50	6100	2	4
504.68	504.8	3	2	1	0	1	24	5	10	1200	2	2
506.1	506.3	3	2	1	0	1	45	8	25	2000	2	2
506.63	506.71	3	2	1	0	1	35	8	15	800	2	2
506.86	507.06	3	2	1	0	1	30	8	22	2000	2	2
448.9	448.92	1	3	2	0	2	1	15	10	1000	1	NULL
453.1	453.16	1	2	3	0	2	0	NULL	NULL	1440	1	NULL
457.78	457.84	4	3	3	0	2	0	NULL	NULL	1800	1	NULL
458	458.1	4	2	3	0	2	0	NULL	NULL	5000	1	NULL
470.23	470.3	4	1	2	0	2	3	6	5	2800	1	NULL
483.2	483.3	3	2	3	0	2	0	NULL	NULL	6000	NULL	NULL
486.5	486.7	3	1	3	0	2	0	NULL	NULL	3600	NULL	NULL
488.2	488.25	3	1	3	0	2	0	NULL	NULL	1200	1	NULL
760.16	760.35	4	3	2	0	1	0	0	0	90	1	7
760.78	760.95	4	3	2	0	1	0	0	0	130	1	7
763.6	763.7	1	2	2	0	1	0	0	0	95	1	7
763.8	763.95	3	2	2	0	1	0	0	0	85	1	7
764	764.2	3	2	2	0	1	0	0	0	600	1	7
764.52	764.7	3	1	1	0	1	0	0	0	450	1	7
769.45	769.8	4	2	2	1	1	0	0	0	1400	1	1
789.4	789.5	3	1	1	1	2	0	0	0	60	1	4
791.7	791.9	3	1	1	1	1	0	0	0	150	1	4
792.05	792.3	4	2	2	1	1	0	0	0	120	1	4
503.29	503.335	3	2	3	0	1	2	5	20	450	2	2
504.54	504.64	1	2	2	0	2	10	5	10	1000	2	2
504.86	505.43	1	2	3	0	1	30	5	15	5700	2	2
793.3	793.58	4	3	2	2	1	0	0	0	90	1	1
507.36	507.39	1	3	2	0	2	20	6	10	270	2	2
531.6	532.04	4	3	3	0	2	33	6	25	4400	2	2
532.105	532.195	1	3	2	0	1	80	10	50	900	2	2
532.28	532.34	4	3	3	0	1	43	8	30	600	2	2
794.2	795.7	4	3	2	1	1	0	0	0	600	1	1
533.174	533.2	1	3	3	0	2	16	2	8	260	2	2
646.5	646.8	4	3	2	3	1	4	20	50	100	2	4
648.8	651.2	4	3	2	3	2	5	20	50	200	2	4
658.9	659.3	4	3	2	2	2	2	10	30	100	2	4
819.8	819.9	3	3	3	1	1	NULL	NULL	NULL	40	1	NULL
820.55	820.65	4	3	2	3	1	2	3	10	40	1	6
820.85	820.95	3	3	2	2	1	NULL	NULL	NULL	NULL	NULL	5
3.2	3.4	4	2	1	0	1	0	0	0	100	1	7
4.85	4.95	3	1	1	0	1	0	0	0	120	1	7
536.45	536.6	2	3	2	3	1	NULL	NULL	NULL	NULL	NULL	NULL
538.2	538.4	2	3	2	3	1	NULL	NULL	NULL	NULL	NULL	NULL
616.8	617.5	2	3	3	2	1	NULL	NULL	NULL	NULL	NULL	2
806.55	806.65	4	3	2	2	1	0	NULL	NULL	9800	2	1
807.3	807.5	4	3	3	2	1	0	NULL	NULL	6000	2	1
809.8	810.15	4	3	3	3	1	0	NULL	NULL	67500	2	6
810.8	811.32	4	3	2	2	1	0	NULL	NULL	32100	2	1
814.6	814.72	4	3	3	3	1	NULL	NULL	NULL	22500	2	1
817.7	818.1	4	3	3	2	1	NULL	NULL	NULL	12000	2	1
818.7	818.85	4	3	3	2	1	0	NULL	NULL	5600	2	1
826.03	826.15	4	3	3	2	1	0	NULL	NULL	12000	2	1
827.85	828.45	4	3	3	3	1	0	NULL	NULL	30000	2	1
832.7	832.85	4	3	2	3	1	0	NULL	NULL	3500	2	1
835.8	836.1	4	3	3	3	1	NULL	NULL	NULL	22000	2	1
838.12	838.26	4	3	3	2	1	NULL	NULL	NULL	11280	2	1
841.7	842	4	3	3	2	1	NULL	NULL	NULL	9000	2	1
842.65	842.75	4	3	3	2	1	NULL	NULL	NULL	10000	2	1
856.1	856.355	1	3	3	2	1	NULL	NULL	NULL	4000	2	1
856.1	856.355	1	3	3	2	1	NULL	NULL	NULL	4000	2	1
858.2	858.485	1	3	3	3	1	NULL	NULL	NULL	4000	NULL	1
875.97	876.25	2	3	2	2	1	3	NULL	NULL	NULL	NULL	4
886	886.1	2	2	2	2	1	NULL	NULL	NULL	NULL	NULL	NULL
896.4	896.5	2	3	3	3	1	NULL	NULL	NULL	NULL	NULL	NULL
896.56	896.75	2	3	2	2	1	NULL	NULL	NULL	NULL	NULL	NULL
897.7	897.74	2	2	2	2	1	NULL	NULL	NULL	NULL	NULL	NULL
897.78	897.9	2	2	2	2	1	NULL	NULL	NULL	NULL	NULL	NULL
898.35	898.45	2	2	2	2	1	NULL	NULL	NULL	NULL	NULL	NULL
898.7	898.86	2	2	2	2	1	NULL	NULL	NULL	NULL	NULL	NULL
899.6	899.8	2	2	2	2	2	NULL	NULL	NULL	NULL	NULL	NULL
900.23	900.44	NULL	2	2	2	2	NULL	NULL	NULL	NULL	NULL	NULL
913.2	913.7	2	2	2	2	2	NULL	NULL	NULL	NULL	NULL	NULL
938.5	939	1	3	3	2	1	NULL	NULL	NULL	NULL	NULL	5
928.5	929.1	1	3	3	2	1	NULL	NULL	NULL	NULL	NULL	4
806.05	806.23	4	2	2	2	2	NULL	NULL	NULL	5400	2	5
808.42	808.53	4	2	2	2	2	NULL	NULL	NULL	NULL	NULL	6
813.2	813.26	4	3	2	2	1	NULL	NULL	NULL	NULL	NULL	6
814.23	814.35	1	3	2	2	1	NULL	NULL	NULL	NULL	NULL	6
816.85	817.12	4	3	3	2	2	NULL	NULL	NULL	NULL	NULL	6
818.82	818.93	4	2	2	2	2	NULL	NULL	NULL	NULL	NULL	NULL
819.85	820	4	3	3	2	2	NULL	NULL	NULL	NULL	NULL	6
827	827.18	4	3	3	NULL	1	NULL	NULL	NULL	NULL	NULL	NULL
828.85	828.95	4	2	2	2	1	NULL	NULL	NULL	NULL	NULL	6
836.5	836.7	4	3	3	3	1	NULL	NULL	NULL	NULL	NULL	NULL
842.7	842.85	4	3	3	2	2	NULL	NULL	NULL	NULL	NULL	6
843.75	843.84	1	3	3	3	1	NULL	NULL	NULL	NULL	NULL	6
844.94	845.15	4	2	2	2	2	NULL	NULL	NULL	NULL	NULL	6
844.24	844.36	1	3	3	2	2	NULL	NULL	NULL	NULL	NULL	5
846.65	846.85	4	2	3	2	2	NULL	NULL	NULL	NULL	NULL	4
845.55	845.65	4	3	2	2	2	NULL	NULL	NULL	NULL	NULL	6
862.82	863.03	1	3	2	2	1	NULL	NULL	NULL	5600	2	1
961.1	961.5	4	3	3	3	1	NULL	NULL	NULL	NULL	1	5
963.15	963.75	3	3	3	2	1	NULL	NULL	NULL	NULL	NULL	5
963.9	964.15	2	3	3	2	1	NULL	NULL	NULL	NULL	NULL	1
977	978.5	1	3	2	1	2	3	200	2	2000	1	1
978.95	980.75	3	3	3	3	1	NULL	NULL	NULL	NULL	NULL	1
981.6	982	1	3	2	2	2	NULL	NULL	NULL	NULL	NULL	1
965.7	965.8	1	3	2	2	2	1	100	2	1800	1	2
1468.9	1468.94	4	3	3	2	1	NULL	NULL	NULL	100	2	7
1469.3	1469.5	4	3	2	2	1	NULL	NULL	NULL	200	2	7
1480	1480.2	4	3	2	3	1	2	10	20	1000	2	6
1480.5	1480.7	4	2	2	2	3	2	15	10	100	2	5
1484.9	1485.8	4	3	3	3	2	5	6	30	100	2	6
1487.1	1487.7	4	2	2	3	1	2	10	20	100	2	4
1503.2	1503.5	4	3	3	3	1	2	15	50	200	2	4
1512.2	1512.5	1	2	2	2	2	2	20	30	50	2	2
1514.4	1515.2	4	3	2	2	2	2	20	30	100	2	4
1516.5	1517	4	3	2	2	2	5	40	40	100	NULL	4
1517.9	1518.3	4	2	2	2	2	4	40	30	100	2	4
1520.5	1520.8	4	3	2	2	2	3	30	30	100	2	4
1521.7	1522.11	4	3	2	2	2	3	30	30	100	2	4
1527.7	1528.3	4	3	2	2	2	2	10	30	100	2	4
1529.6	1529.9	4	2	2	2	2	3	30	20	100	2	4
1428.4	1428.8	4	2	2	3	2	2	10	20	100	2	4
1311.2	1311.8	2	3	3	2	2	NULL	NULL	NULL	2400	2	1
1316.6	1316.85	5	2	2	2	3	NULL	NULL	NULL	700	2	1
1321.8	1322.7	2	3	2	2	2	NULL	NULL	NULL	2200	2	1
1323.1	1323.55	3	99	3	2	2	NULL	NULL	NULL	1800	2	1
1324.1	1324.4	1	3	3	2	2	NULL	NULL	NULL	800	2	1
1324.8	1325	1	2	2	2	2	NULL	NULL	NULL	1200	2	7
1325.5	1326.3	2	2	3	2	2	NULL	NULL	NULL	1800	2	1
1329.3	1329.7	3	99	3	3	2	NULL	NULL	NULL	1500	2	6
1331.5	1331.7	2	3	2	2	2	NULL	NULL	NULL	750	2	5
1332	1332.4	2	3	3	2	2	NULL	NULL	NULL	1000	2	6
1334.1	1334.5	2	2	2	2	2	NULL	NULL	NULL	1200	2	6
1334.9	1335.3	2	3	2	2	2	NULL	NULL	NULL	1500	2	1
1336.5	1337.2	3	99	3	2	2	NULL	NULL	NULL	2000	2	5
1339.7	1340.3	3	3	2	2	2	3	15	20	1600	2	6
1343.5	1343.8	2	2	3	2	2	1	10	12	1000	2	6
1344	1344.4	2	3	2	2	3	NULL	NULL	NULL	1200	2	1
1348	1348.5	2	2	3	2	2	NULL	NULL	NULL	1400	2	6
1350	1350.6	1	3	3	2	2	NULL	NULL	NULL	2400	2	6
1349	1349.3	1	3	3	2	2	NULL	NULL	NULL	1500	2	4
1241.69	1242.25	1	3	2	3	1	43	62	220	23400	2	1
995.7	995.75	1	2	1	0	1	0	75	3	600	NULL	7
996.35	996.38	1	3	1	0	1	NULL	NULL	NULL	1200	1	7
996.485	996.535	1	3	1	0	1	NULL	NULL	NULL	1800	1	7
996.535	996.57	1	3	1	0	1	NULL	NULL	NULL	NULL	NULL	7
999.98	1000.01	2	3	2	0	1	1	35	3	2000	2	7
1052.15	1052.3	3	3	1	1	2	0	NULL	NULL	400	1	4
1050.62	1050.65	2	2	1	1	2	NULL	NULL	NULL	50	1	4
1050.43	1050.48	3	3	1	2	1	NULL	NULL	NULL	120	1	4
1230.15	1230.2	2	3	2	1	1	4	7	10	250	1	7
1241.6	1241.69	2	3	2	1	1	6	4	10	450	1	7
1648.2	1648.47	5	3	2	1	3	NULL	NULL	NULL	2400	2	NULL
1617.8	1618.12	1	3	3	NULL	2	NULL	NULL	NULL	NULL	2	NULL
1619	1619.26	1	3	3	NULL	2	NULL	NULL	NULL	NULL	2	NULL
1621.5	1622.45	1	3	3	NULL	1	NULL	NULL	NULL	NULL	2	NULL
1622.78	1622.93	1	3	3	NULL	2	NULL	NULL	NULL	NULL	2	NULL
1623	1623.32	1	3	3	NULL	1	NULL	NULL	NULL	NULL	2	NULL
1623.4	1623.75	1	3	3	NULL	1	NULL	NULL	NULL	NULL	2	NULL
1626	1626.15	1	3	3	NULL	1	NULL	NULL	NULL	NULL	2	NULL
1627	1627.26	1	3	3	NULL	1	NULL	NULL	NULL	NULL	2	NULL
1627.42	1627.6	1	3	3	NULL	1	NULL	NULL	NULL	NULL	2	NULL
1636.4	1636.8	1	3	3	NULL	1	NULL	NULL	NULL	NULL	2	NULL
1601.73	1601.84	1	3	2	3	1	NULL	NULL	NULL	660	1	7
1601.75	1601.9	4	3	2	3	1	NULL	NULL	NULL	1300	1	7
1602.9	1603.05	3	2	1	3	1	NULL	NULL	NULL	NULL	NULL	4
1603.33	1603.53	3	2	1	2	1	NULL	NULL	NULL	50	1	4
1603.85	1603.9	4	3	1	3	1	NULL	NULL	NULL	120	1	4
1604.76	1604.92	4	3	2	3	1	1	12	25	150	2	4
1606.45	1606.55	3	3	2	3	1	NULL	NULL	NULL	600	2	4
1614.27	1614.32	3	3	2	3	1	1	15	12	100	1	4
1288.55	1288.6	1	3	3	3	1	NULL	NULL	NULL	5000	2	6
1284.78	1284.83	1	3	3	2	1	NULL	NULL	NULL	1000	2	4
1312.17	1312.22	1	2	3	2	2	NULL	NULL	NULL	10000	2	4
2120	2120.02	5	3	3	3	1	NULL	NULL	NULL	4000	2	7
2112.2	2112.38	5	3	2	3	1	NULL	NULL	NULL	2000	2	5
1948.2	1948.94	1	3	3	2	2	1	220	5	2000	2	6
1980.3	1981	1	2	3	2	2	1	60	30	6500	2	5
2271.9	2272.17	1	3	3	2	4	NULL	NULL	NULL	100	2	4
2198.55	2198.58	1	2	2	1	1	NULL	NULL	NULL	288	2	4
2221.8	2221.95	1	2	2	2	1	NULL	NULL	NULL	3375	2	NULL
2232	2232.15	1	2	2	2	1	NULL	NULL	NULL	2250	2	NULL
2238.8	2238.9	4	1	2	2	2	NULL	NULL	NULL	1440	2	NULL
2254.7	2254.8	4	1	2	2	2	NULL	NULL	NULL	3500	2	NULL
2079.25	2079.35	4	3	3	2	2	NULL	NULL	NULL	30000	1	6
2079.4	2079.5	1	3	3	2	3	NULL	NULL	NULL	20000	1	5
2079.64	2079.75	2	3	3	3	1	NULL	NULL	NULL	88000	2	6
2084.38	2084.4	2	2	2	1	3	NULL	NULL	NULL	NULL	1	NULL
2085.77	2085.98	1	3	3	2	1	2	100	200	NULL	2	4
2087.08	2087.17	1	2	2	2	1	NULL	NULL	NULL	NULL	1	NULL
2089.02	2089.2	2	3	2	2	1	NULL	NULL	NULL	NULL	1	NULL
2103.1	2103.15	1	2	2	3	3	NULL	NULL	NULL	NULL	1	NULL
1973.92	1974	1	3	3	1	2	NULL	NULL	NULL	260	1	4
1974.75	1974.85	1	2	2	2	2	NULL	NULL	NULL	300	1	4
2273.16	2273.2	1	3	3	2	1	NULL	NULL	NULL	100	2	NULL
2287.1	2287.18	1	2	3	NULL	1	NULL	NULL	NULL	100	NULL	NULL
1889.35	1889.5	2	3	3	1	1	NULL	NULL	NULL	NULL	2	NULL
1890.5	1890.65	1	3	3	0	1	3	360	200	NULL	2	NULL
1882.88	1883	1	3	2	1	1	NULL	NULL	NULL	NULL	2	4
1885.3	1885.35	4	3	3	1	1	NULL	NULL	NULL	NULL	2	4
2287.32	2287.36	1	3	2	NULL	1	NULL	NULL	NULL	200	2	NULL
2294.18	2294.22	4	1	3	NULL	1	NULL	NULL	NULL	100	2	NULL
2294.31	2294.42	1	3	3	3	1	NULL	NULL	NULL	50	2	NULL
2295.4	2295.5	1	3	3	3	2	NULL	NULL	NULL	60	2	NULL
2298.02	2298.05	1	3	3	3	1	NULL	NULL	NULL	50	2	NULL
2303.01	2303.08	1	3	3	2	1	NULL	NULL	NULL	50	2	NULL
2305.15	2305.2	1	3	3	2	1	NULL	NULL	NULL	50	2	NULL
2306.45	2306.51	1	3	3	2	1	NULL	NULL	NULL	50	2	NULL
2309.52	2309.58	1	3	2	3	1	NULL	NULL	NULL	50	2	NULL
81.45	81.5	4	2	3	2	1	NULL	NULL	NULL	NULL	NULL
57.3	60.3	2	2	2	0	2	3	1200	40	72000	2	7
57.2	60.2	2	2	2	0	2	NULL	NULL	NULL	NULL	NULL	7
6.7	7.7	1	3	1	0	2	NULL	NULL	NULL	NULL	NULL	NULL
86.2	89.5	1	1	2	1	2	NULL	NULL	NULL	NULL	NULL	NULL
40.65	40.667	1	2	1	0	3	0	NULL	NULL	132	2	2
447.3	447.6	1	1	2	0	2	NULL	NULL	NULL	NULL	NULL	4
448.05	448.1	1	1	2	0	2	NULL	NULL	NULL	NULL	NULL	4
83.65	84	5	3	2	1	3	NULL	NULL	NULL	NULL	NULL	NULL
84.88	84.9	5	3	NULL	0	NULL	NULL	NULL	NULL	NULL	NULL	2
86.18	86.41	5	3	NULL	0	3	NULL	NULL	NULL	NULL	NULL	NULL
94.3	94.35	5	3	NULL	0	2	NULL	NULL	NULL	NULL	NULL	2
102.35	102.45	5	3	NULL	0	2	NULL	NULL	NULL	NULL	1	2
18.6	18.7	1	3	3	2	1	NULL	NULL	NULL	200	2	4
19.5	19.6	1	3	3	2	1	NULL	NULL	NULL	350	2	4
21.1	21.2	1	3	2	2	1	NULL	NULL	NULL	300	2	4
311.83	312.95	2	3	2	2	1	NULL	NULL	NULL	NULL	2	6
287.81	288.31	1	3	1	1	1	NULL	NULL	NULL	100	2	2
316.5	316.63	1	3	2	1	1	4	125	50	230	2	1
316.72	316.75	1	3	2	1	1	2	23	50	45	2	1
316.9	316.95	1	3	2	2	1	3	9	80	500	2	6
315.88	316.1	3	2	3	2	1	1	206	40	390	2	1
227.9	227.95	1	2	1	0	2	1	30	3	125	2
228.75	228.95	1	2	1	3	2	2	100	10	500	2
229.68	229.72	2	2	1	0	3	1	10	8	120	2	4
233.3	233.4	1	2	1	2	2	2	50	6	300	2	6
234.1	234.22	2	1	1	2	2	1	85	5	360	2	4
235.15	235.23	2	2	1	2	1	1	100	12	700	2	4
239.9	239.95	2	1	1	0	3	1	40	20	150	2	4
246.75	246.8	1	2	1	2	2	2	40	7	200	2	6
248.11	248.2	1	2	1	3	2	2	70	6	270	2	6
251.73	251.84	1	2	1	3	2	2	80	7	385	2	6
252.47	252.57	1	2	2	3	2	2	2	7	200	2	6
35.25	35.5	1	3	3	3	1	110	7	60	2500	2	4
42.2	42.49	2	2	3	0	1	63	6	20	2900	2	2
43.07	43.1	2	3	3	0	2	20	3	12	300	2	2
44.43	45.06	5	1	2	0	2	68	5	23	6300	2	2
45.5	45.9	5	3	3	0	2	43	4	33	4000	2	2
46.1	46.25	2	2	2	2	1	52	6	50	2500	2	2
46.5	46.96	5	3	3	0	2	83	5	42	4600	2	2
47.45	48.05	1	3	3	0	1	38	12	40	6000	2	2
35.65	35.76	1	2	3	3	1	53	8	30	2200	2	4
59.6	59.7	1	3	3	2	2	70	9	4	3000	2	1
59.98	60.02	1	3	3	2	2	50	6	4	1000	2	1
62.15	62.19	1	2	2	1	2	55	5	3	1000	2	1
62.15	62.2	1	2	2	1	2	60	6	5	2000	2	1
32.18	32.23	1	2	2	3	1	83	12	80	500	2	4
34.57	34.62	1	2	1	3	1	55	8	50	500	2	4
35.89	36.13	3	3	3	0	1	8	3	20	2400	2	2
36.38	36.6	5	3	3	0	1	3	3	10	2200	2	2
37.47	37.6	3	3	3	3	1	45	5	40	1300	2	6
141.4	141.6	1	2	3	2	2	NULL	NULL	NULL	1200	2	1
37.9	38.48	1	3	3	0	1	13	4	21	5800	2	2
38.52	38.67	1	3	2	3	1	23	3	10	1500	2	4
38.87	38.95	1	3	2	0	2	9	2	6	800	2	2
39.61	39.89	5	3	3	0	1	11	2	8	2800	2	2
41.05	41.7	3	2	2	0	1	62	6	18	6500	2	2
41.9	42	1	2	3	NULL	3	53	5	23	1000	2	2
164.5	164.6	2	3	2	2	1	3	8	50	3400	2	4
125.03	125.82	3	2	3	1	1	NULL	NULL	NULL	35	2	5
43.05	43.15	4	2	3	3	1	NULL	NULL	NULL	2000	2	NULL
96.72	96.8	1	3	3	3	1	NULL	NULL	NULL	1000	2	4
116.46	116.54	3	3	3	3	1	NULL	NULL	NULL	1600	2	4
131.25	131.6	3	3	3	3	1	NULL	NULL	NULL	10000	2	4
317.35	317.45	1	3	3	1	1	NULL	NULL	NULL	NULL	1	4
295.3	295.5	1	3	3	2	1	NULL	NULL	NULL	NULL	NULL	4
299.9	300.05	1	3	3	2	2	NULL	NULL	NULL	NULL	NULL	4
318.8	319	1	3	3	2	1	NULL	NULL	NULL	NULL	NULL	4
77.7	78.1	1	2	3	NULL	NULL	8	15	12	250	2	2
78.7	78.8	4	3	3	3	2	8	10	8	150	2	1
82.5	82.6	1	2	2	2	2	10	8	10	120	1	2
102.7	102.85	3	3	2	2	NULL	5	6	11	90	1	4
102	102.08	1	2	2	1	3	NULL	NULL	NULL	50	1	2
63.05	63.23	1	3	3	1	3	NULL	NULL	NULL	NULL	NULL	2
63.5	63.65	1	2	3	1	1	8	8	10	120	2	2
55	55.6	1	3	3	1	1	NULL	NULL	NULL	120	2	2
54.75	54.83	1	2	2	2	2	NULL	NULL	NULL	80	2	4
51.85	52	1	2	2	2	2	NULL	NULL	NULL	80	2	2
51.4	51.75	2	2	3	2	2	6	5	8	50	2	2
52.4	52.6	1	2	2	2	3	NULL	NULL	NULL	140	2	2
90.72	90.8	2	3	3	2	1	78	6	64	800	2	4
80.2	80.29	1	2	2	0	1	36	3	10	900	2	2
83.29	83.35	3	1	2	0	2	32	4	20	600	2	2
84.29	84.385	1	2	2	0	1	35	4	20	950	2	2
86.2	86.5	3	2	3	0	1	50	3	30	3000	2	2
88.09	88.17	1	2	2	0	1	52	3	26	800	2	2
90.49	90.68	1	3	3	3	1	98	6	46	1900	2	4
6.02	6.2	4	3	3	0	2	0	NULL	NULL	6300	NULL	NULL
19	19.5	1	3	35m	2	1	1	500	100	3500	2	4
46.4	46.8	1	3	2	2	2	0	0	0	4000	2	4
50.3	50.4	1	3	2	2	2	0	0	0	1000	2	4
50.65	50.75	1	3	1	2	2	0	0	0	1000	2	4
52.28	52.4	1	3	30m	2	2	0	0	0	1200	2	4
52.7	52.8	1	3	2	2	2	0	0	0	1000	2	4
52.94	53.2	1	3	2	2	2	0	0	0	2600	2	4
53.65	53.75	1	3	1	2	2	0	0	0	1000	2	4
142.9	143.7	1	3	3	2	1	155	10	5	5000	2	1
149	149.7	1	3	3	2	1	120	8	5	5000	2	1
59.48	59.55	1	2	2	1	1	0	0	0	300	2	7
59.86	59.95	1	2	2	3	1	1	20	30	200	1	7
60.19	60.25	1	2	2	1	1	0	0	0	200	1	7
60.45	60.62	1	2	2	1	2	0	0	0	600	1	5
60.8	60.92	1	2	2	1	1	0	0	0	300	1	7
61.3	61.5	1	2	2	1	1	0	0	0	100	1	7
61.52	61.67	1	2	2	1	1	0	0	0	50	1	4
61.75	61.85	1	2	2	1	1	0	0	0	50	1	7
62.1	62.2	1	2	2	1	1	0	0	0	30	1	7
62.5	62.65	1	2	2	1	1	0	0	0	50	1	7
62.96	63.01	1	2	2	1	1	0	0	0	50	1	7
63.8	63.93	1	2	2	1	1	0	0	0	60	1	7
64.11	64.25	1	2	2	1	1	0	0	0	50	1	7
64.48	64.55	1	2	3	3	1	0	0	0	40	1	5
64.7	64.78	1	2	3	1	1	1	10	10	40	1	7
65.02	65.11	1	2	2	3	1	1	5	50	30	1	7
65.17	65.28	1	2	2	3	1	0	0	0	50	1	7
67.63	67.7	1	2	2	2	1	0	0	0	20	1	7
68.26	68.36	1	2	2	1	1	0	0	0	50	1	7
68.6	68.65	1	2	2	1	1	0	0	0	10	1	7
70.6	70.7	1	2	2	1	2	0	0	0	20	1	7
71.1	71.22	1	2	2	1	1	0	0	0	30	1	7
72.75	72.8	1	2	2	1	1	0	0	0	100	1	7
73	73.1	1	2	2	1	1	0	0	0	100	1	7
75.77	75.9	1	2	2	1	1	0	0	0	100	1	7
76.52	76.55	1	2	2	1	1	1	3	20	30	1	7
76.68	76.82	1	2	2	1	1	0	0	0	100	1	7
76.96	77.03	1	2	2	1	1	0	0	0	30	1	7
77.1	77.14	1	2	2	1	1	0	0	0	20	1	7
77.72	77.77	1	2	2	1	1	0	0	0	20	1	7
78.23	78.25	1	2	2	1	1	2	6	20	20	1	7
78.6	78.7	1	2	2	1	1	0	0	0	100	1	7
79.59	79.71	1	2	2	1	1	0	0	0	200	1	7
80.24	80.29	1	2	2	1	1	0	0	0	20	1	7
92.62	92.7	1	2	3	3	1	0	0	0	40	1	7
92.79	92.85	1	2	2	1	1	0	0	0	30	1	7
94.28	94.33	1	2	2	1	1	0	0	0	1500	1	7
94.42	94.46	1	2	2	1	1	0	0	0	20	1	7
96.09	96.28	1	2	2	1	1	0	0	0	100	1	6
87.93	88.1	2	2	2	1	1	1	10	20	200	2	7
96.32	96.42	2	2	2	1	1	0	0	0	100	1	7
91.57	91.6	1	2	2	1	1	0	0	0	50	2	7
96.56	96.6	1	2	2	1	1	0	0	0	20	1	7
97.25	97.34	1	2	2	1	1	0	0	0	100	1	7
99.3	99.45	2	2	2	1	1	0	0	0	200	2	7
101.46	101.52	1	2	2	1	1	5	3	20	30	2	4
102.65	102.8	1	2	2	1	1	NULL	NULL	NULL	NULL	NULL	6
43.45	43.5	1	3	1	0	1	3	25	5	840	1	6
49.7	50.2	1	3	2	2	1	5	80	5	2000	1	6
49	49.3	5	3	2	3	1	2	40	4	1500	1	1
102.83	103.2	2	2	2	2	1	20	7	20	200	2	4
103.87	103.94	2	2	2	3	1	0	0	0	30	1	6
104.29	104.33	1	2	2	1	1	0	0	0	40	2	6
118.16	118.33	2	2	2	2	1	4	5	30	200	2	6
117.95	118.1	2	2	2	1	1	3	10	30	3600	2	5
117.89	117.9	2	2	2	2	1	0	0	0	3240	2	4
117.68	117.84	2	2	2	2	1	2	6	20	200	2	4
114.28	114.48	2	2	2	1	1	10	3	30	100	2	5
113.15	113.28	2	2	2	1	1	2	5	30	100	2	5
45.7	45.9	4	3	3	2	1	NULL	NULL	NULL	NULL	NULL	1
50.1	50.5	1	3	2	1	1	2	270	3	1500	1	2
48.15	48.3	1	3	2	2	1	1	100	4	1200	1	2
113.25	113.3	3	2	2	3	1	0	0	0	50	1	4
112.872	113.225	2	2	2	1	1	NULL	NULL	NULL	16900	2	1
108.73	108.78	5	2	2	1	1	0	0	0	20	1	7
107.8	107.86	2	2	2	1	1	0	0	0	30	1	7
104.36	104.52	1	2	2	NULL	1	0	0	0	100	1	7
119	119.23	2	2	3	1	1	1	5	30	100	2	4
119.4	119.45	2	2	2	1	1	1	5	20	20	1	7
125.8	126.1	2	2	2	1	1	0	0	0	2600	2	4
128.6	129.11	2	2	2	1	1	1	10	30	200	2	5
131.36	131.95	2	2	3	1	1	0	0	0	300	2	6
133.52	134.53	2	2	2	1	1	1	8	10	1000	2	6
135.3	135.5	2	2	3	1	1	1	15	10	100	2	6
135.53	135.79	2	2	3	1	1	1	6	50	200	2	6
135.85	136.75	2	2	2	1	1	5	5	30	500	2	4
136.87	137.44	2	2	3	1	1	3	10	30	200	2	5
139.09	139.86	2	2	3	1	1	0	0	0	300	2	4
140.14	140.55	2	2	3	1	1	3	10	30	200	2	5
33	33.3	1	3	2	2	1	NULL	NULL	NULL	NULL	NULL	4
110.1	110.2	1	3	3	1	3	2	3	30	20000	1	6
112.5	112.6	4	2	2	1	2	2	20	25	16000	1	4
16.55	16.82	2	2	2	3	1	4	2.3	19	NULL	2
18	18.15	2	2	2	3	1	8	3.6	23	NULL	2
24.2	24.35	4	3	2	2	1	3	3.2	41	NULL	2	2
192	192.85	2	2	2	2	1	NULL	NULL	NULL	20400	2	NULL
194.05	194.12	1	2	2	2	1	NULL	NULL	NULL	1120	2	NULL
196.06	196.2	2	1	2	2	1	NULL	NULL	NULL	1444	2	NULL
197.82	197.95	2	2	2	2	1	NULL	NULL	NULL	1560	2	NULL
202.4	202.7	3	3	3	3	1	NULL	NULL	NULL	6200	2	NULL
214.3	214.37	3	3	2	2	1	NULL	NULL	NULL	840	2	NULL
229.7	229.98	2	2	2	2	1	NULL	NULL	NULL	3696	2	NULL
128.1	128.14	3	2	1	3	1	NULL	NULL	NULL	NULL	1	4
128.71	128.82	4	3	1	3	1	NULL	NULL	NULL	NULL	1	4
129.1	129.16	4	3	2	3	1	NULL	NULL	NULL	NULL	1	4
143.1	143.27	2	1	2	2	1	NULL	NULL	NULL	NULL	1	5
142.4	142.5	3	3	2	2	1	NULL	NULL	NULL	NULL	1	5
146.07	146.11	4	3	1	2	1	NULL	NULL	NULL	NULL	1	6
146.38	146.43	1	3	2	2	1	NULL	NULL	NULL	NULL	1	7
148.735	148.765	3	3	3	3	1	NULL	NULL	NULL	NULL	1	7
148.88	148.9	4	3	2	2	1	NULL	NULL	NULL	NULL	1	5
149.7	149.75	4	3	1	1	1	NULL	NULL	NULL	NULL	1	5
152.87	152.95	4	3	2	2	1	NULL	NULL	NULL	NULL	1	6
153.185	153.35	4	3	3	1	1	NULL	NULL	NULL	NULL	1	7
153.9	154	3	3	3	3	1	NULL	NULL	NULL	NULL	1	6
154.55	154.61	3	2	2	3	1	NULL	NULL	NULL	NULL	1	4
154.7	154.8	3	3	2	2	1	NULL	NULL	NULL	NULL	1	5
155.9	156	4	3	2	2	2	NULL	NULL	NULL	NULL	1	5
157.93	158.1	3	3	3	1	3	NULL	NULL	NULL	NULL	1	5
162.35	162.4	4	3	2	3	2	NULL	NULL	NULL	NULL	1	5
162.51	162.52	4	3	2	NULL	2	NULL	NULL	NULL	NULL	1	4
162.65	162.7	1	3	3	3	1	NULL	NULL	NULL	NULL	2	4
162.97	163.2	4	3	3	2	1	NULL	NULL	NULL	NULL	1	5
163.55	163.65	4	3	3	3	4	NULL	NULL	NULL	NULL	1	5
167.1	167.16	4	3	3	2	4	NULL	NULL	NULL	NULL	1	5
169.8	169.86	4	3	3	1	2	NULL	NULL	NULL	NULL	1	7
171.28	171.34	4	3	3	3	1	NULL	NULL	NULL	NULL	2	4
171.69	171.79	4	3	2	3	2	NULL	NULL	NULL	NULL	1	6
172.1	172.2	4	3	3	3	1	NULL	NULL	NULL	NULL	2	4
172.62	172.66	3	3	3	3	4	NULL	NULL	NULL	NULL	1	4
174.48	174.52	4	3	2	2	1	NULL	NULL	NULL	NULL	1	7
176.93	176.99	4	3	3	2	1	NULL	NULL	NULL	NULL	1	5
177.15	177.3	4	3	3	2	1	NULL	NULL	NULL	NULL	1	5
177.53	177.56	4	3	2	3	2	NULL	NULL	NULL	NULL	1	4
177.9	178	4	2	2	2	1	NULL	NULL	NULL	NULL	1	6
178.28	178.36	4	3	2	3	2	NULL	NULL	NULL	NULL	1	6
179.14	179.18	4	3	2	3	1	NULL	NULL	NULL	NULL	1	6
182.1	182.15	4	3	3	3	1	NULL	NULL	NULL	NULL	2	4
184.188	184.21	4	3	2	2	1	NULL	NULL	NULL	NULL	NULL	6
31.74	31.79	1	2	3	2	1	NULL	NULL	NULL	500	2	7
55.46	55.55	1	3	3	2	1	NULL	NULL	NULL	400	2	5
55.8	55.88	4	3	3	2	1	1	10	500	100	2	5
58.73	58.76	1	3	3	2	1	NULL	NULL	NULL	600	2	4
59.42	59.5	1	3	3	2	1	NULL	NULL	NULL	500	2	6
61.27	61.37	2	2	2	2	2	NULL	NULL	NULL	600	2	6
51.42	51.48	2	2	2	2	1	NULL	NULL	NULL	200	2	6
57.39	57.475	2	2	3	2	2	NULL	NULL	NULL	NULL	NULL	4
58.29	58.32	2	2	3	2	2	NULL	NULL	NULL	NULL	NULL	4
61.6	61.635	2	2	3	2	2	NULL	NULL	NULL	NULL	NULL	4
73.45	73.65	2	3	NULL	3	1	NULL	NULL	NULL	NULL	NULL	7
75.3	75.36	2	NULL	NULL	3	1	NULL	NULL	NULL	NULL	NULL	NULL
75.6	75.65	2	NULL	NULL	3	1	NULL	NULL	NULL	NULL	NULL	NULL
76.3	76.38	2	NULL	NULL	3	1	NULL	NULL	NULL	NULL	NULL	NULL
83.5	83.6	5	2	2	2	2	NULL	NULL	NULL	1000	2	NULL
83.75	83.9	5	3	2	2	NULL	NULL	NULL	NULL	750	2	NULL
99.8	99.9	1	3	2	NULL	NULL	1	NULL	NULL	400	1	NULL
20.5	20.82	1	2	2	1	2	2	300	7	1200	2	4
21.6	22	2	2	2	2	2	2	280	6	1600	2	5
25	25.15	1	2	2	2	2	2	100	6	600	2	4
26.79	26.83	1	2	2	2	2	2	30	7	180	2	4
27.83	27.86	1	2	2	2	2	1	20	6	120	2	2
39.8	39.92	2	2	2	2	2	2	90	6	480	2	2
42.2	42.33	2	2	2	2	3	2	100	6	450	2	2
45.2	45.25	1	2	2	2	3	2	90	7	600	2	6
45.45	45.52	1	2	2	2	2	2	80	6	400	2	2
45.55	45.9	2	2	2	2	2	3	200	6	1200	2	2
46.1	46.23	1	2	2	2	2	2	90	7	520	2	2
46.35	46.43	2	2	2	2	2	2	50	6	320	2	4
46.45	46.52	2	2	2	2	2	2	50	6	280	2	6
46.9	47	1	2	2	2	2	1	100	2	350	2	2
47.2	47.3	1	2	2	2	2	1	60	6	400	2	6
51.45	51.52	1	2	2	2	2	3	40	6	280	2	6
52.6	52.7	2	2	2	2	2	2	70	7	400	2	4
58.34	58.4	4	2	2	2	2	3	100	7	490	2	6
59.2	59.3	4	2	2	2	2	2	60	7	400	2	4
60.06	60.2	2	2	2	2	2	2	100	7	560	2	6
65.24	66.35	4	2	2	2	2	2	60	7	1200	2	6
66.9	67.03	3	2	2	2	2	3	80	7	595	2	5
68.7	68.9	1	2	2	2	2	2	110	6	700	2	4
6	7.4	3	3	3	3	1	10	8	8	150	2	4
7.9	8.4	2	3	3	3	1	8	8	10	850	2	2
9.6	9.85	2	3	2	3	1	8	8	11	420	2	5
14.2	14.3	5	3	2	2	1	8	8	7	650	2	4
14.5	14.8	4	3	2	3	NULL	NULL	NULL	NULL	NULL	NULL	5
7.2	7.5	2	3	3	3	1	6	8	9	250	2	1
7.75	7.85	3	3	3	3	1	6	8.5	8	120	2	2
8.65	9	NULL	3	3	3	2	6	5	8	60	2	3
9.15	9.3	NULL	3	3	3	NULL	NULL	NULL	NULL	NULL	NULL	2
9.52	9.6	2	3	3	3	2	4	8	8	40	2	4
9.7	9.85	1	3	3	3	1	4	6	7	60	2	5
11.2	11.4	3	3	3	3	1	6	6	9	80	1	5
14.2	14.3	5	2	2	2	1	NULL	NULL	NULL	NULL	NULL	5
14.5	14.8	NULL	NULL	2	3	NULL	NULL	NULL	NULL	NULL	NULL	NULL
5.2	6.29	1	3	3	2	2	NULL	NULL	NULL	NULL	NULL	2
0.15	0.26	2	2	3	1	2	6	8.5	11	120	2	2
7.9	8.4	1	3	3	3	1	8	6	10	150	2	2
9.65	10	4	3	3	3	2	NULL	NULL	NULL	100	2	4
10	10.3	3	2	3	2	2	6	8	9	85	2	2
15.7	15.8	1	3	2	2	2	8	7	9	60	2	4
7.75	7.85	4	3	3	3	1	NULL	NULL	NULL	80	2	5
11.2	11.4	3	3	3	3	1	8	8	9	80	2	5
73.6	73.75	2	2	2	2	1	8	6	6	450	2	4
70.35	70.6	2	3	3	2	2	4	8	4	120	2	4
86.7	86.8	3	2	2	2	1	4	5	7	140	2	2
89.7	89.8	4	2	2	2	1	4	8	8	80	1	4
97.7	98.15	2	2	2	2	1	5	8	10	50	1	4
98.35	98.43	2	2	2	2	3	5	6	10	40	1	5
100.95	101.1	5	1	2	1	NULL	4	8	8	45	1	5
118.3	118.6	1	1	1	1	3	4	5	15	45	1	1
90.3	90.45	2	2	2	2	1	5	8	1.5	120	1	6
80.75	80.9	1	2	1	NULL	3	NULL	NULL	NULL	50	2	NULL
92.4	92.5	2	3	2	2	2	10	7	8	50	1	4
90.6	90.66	4	3	3	1	1	8	8	5	30	1	2
87.8	87.88	4	3	2	2	1	NULL	NULL	NULL	120	2	2
82.55	82.65	NULL	2	2	2	1	NULL	NULL	NULL	60	1	1
79.3	79.4	4	1	2	2	2	NULL	NULL	NULL	100	2	5
12.8	13.3	2	3	2	3	1	NULL	NULL	NULL	300	1	4
27.15	27.41	1	3	3	3	1	NULL	NULL	NULL	600	2	4
28.7	28.9	2	3	3	2	1	NULL	NULL	NULL	300	1	4
59.8	60	1	3	2	1	2	6	3	200	2000	2	7
61.58	61.61	4	2	2	2	2	2	2	5	700	2	7
62.3	62.4	1	3	2	2	2	2	8	200	2.5	2	7
62.9	63	1	3	1	3	1	5	3	10	3	2	7
63.11	63.2	1	3	1	2	1	2	2	20	2	2	7
63.9	64	1	2	1	2	1	1	1	5	2	2	7
64.08	64.11	1	3	2	3	1	8	4	5	3	2	7
64.25	64.32	1	2	2	3	1	10	3	200	1000	2	7
64.5	64.7	1	2	2	1	1	1	2	10	2000	2	7
64.75	64.8	4	2	1	3	1	5	2	50	1000	2	7
64.85	64.92	1	2	2	3	2	6	6	200	500	2	7
64.95	65.02	1	2	3	3	1	6	3	300	600	2	7
65.2	65.26	1	2	2	2	1	5	1	10	600	2	7
65.5	65.6	1	2	2	2	1	2	2	10	1000	2	7
65.68	65.78	1	3	2	2	2	1	2	15	1000	2	7
65.82	66	1	2	2	2	2	1	1	10	1000	2	7
66.1	66.2	1	2	2	2	2	1	1	10	1000	2	7
66.3	66.32	1	3	2	2	2	8	2	5	180	2	7
66.6	66.62	4	3	2	2	1	5	2	10	180	2	7
67.1	67.15	1	3	2	2	2	3	4	150	500	2	7
67.3	67.38	1	3	2	2	2	2	1	100	800	2	7
67.6	67.75	1	2	2	2	2	5	2	20	1500	2	7
67.8	68	1	2	2	2	2	1	4	150	1200	2	7
70.5	70.61	4	3	2	2	1	10	2	5	1100	2	7
75.8	75.85	5	2	2	2	2	8	2	50	500	2	7
76.74	76.84	3	2	2	2	2	1	1	5	500	2	7
78.19	78.22	1	3	2	2	2	5	3	100	270	2	7
65.45	65.6	1	3	2	2	2	2	1	10	600	2	7
0.3	0.4	4	3	3	3	1	NULL	NULL	NULL	NULL	NULL	4
2.68	2.78	4	3	2	3	1	NULL	NULL	NULL	NULL	NULL	NULL
16.1	16.5	4	3	2	NULL	1	NULL	NULL	NULL	NULL	NULL	4
17.5	17.7	4	3	2	3	1	NULL	NULL	NULL	NULL	NULL	4
17.82	17.92	4	3	3	3	1	NULL	NULL	NULL	NULL	NULL	4
22.05	22.25	4	3	2	3	1	NULL	NULL	NULL	NULL	NULL	4
39.3	39.58	4	3	2	3	1	NULL	NULL	NULL	NULL	NULL	4
41.6	41.7	2	2	2	3	1	NULL	NULL	NULL	NULL	NULL	4
41.8	42	4	3	2	3	2	NULL	NULL	NULL	NULL	NULL	4
52.4	52.6	4	3	3	2	2	NULL	NULL	NULL	NULL	NULL	4
54.915	55.22	4	3	2	3	1	NULL	NULL	NULL	NULL	NULL	4
57.15	57.4	4	3	3	3	2	NULL	NULL	NULL	NULL	NULL	4
17.4	17.46	4	3	3	3	1	NULL	NULL	NULL	NULL	NULL	4
0.9	1.5	2	3	3	3	1	NULL	NULL	NULL	NULL	NULL	4
3.68	4.04	4	3	3	3	1	NULL	NULL	NULL	NULL	NULL	4
4.3	4.5	4	3	3	3	1	NULL	NULL	NULL	NULL	NULL	4
348.2	348.26	1	3	3	2	1	1	60	50	3000	2	7
343.13	343.27	1	3	3	3	1	1	40	50	1600	2	7
356.2	356.3	2	1	＞30m	2	1	1	30	20	6000	2	7
248.6	248.9	2	3	3	2	1	0	0	0	22500	2	4
224.65	224.85	4	3	3	2	1	0	0	0	20000	2	4
258.85	259	4	3	3	2	1	0	0	0	22500	2	4
262.2	262.4	4	3	3	2	1	0	0	0	40000	2	4
262.85	263	4	3	3	2	1	0	0	0	18000	2	4
335.75	335.95	2	2	>30m	3	1	4	9	100	36000	2	7
336.5	336.74	3	2	>30m	2	1	2	60	100	2250	2	7
338	338.1	1	2	>30m	2	1	2	12	30	9000	2	7
341.9	342.1	1	2	30m	2	1	2	30	20	2400	2	7
347.6	347.68	2	3	3	2	1	2	30	50	1200	2	6
347.7	347.78	1	2	>30m	2	1	2	30	20	14400	2	7
348.5	348.56	1	3	3	2	1	3	30	30	9000	2	7
350.44	350.5	3	2	3	2	1	NULL	NULL	NULL	2400	1	1
350.87	350.95	1	3	99	2	1	1	30	10	7200	1	7
353.1	353.2	1	3	3	2	1	1	30	20	10000	NULL	7
353.48	353.525	1	2	3	2	1	1	20	10	2700	1	7
353.8	354.05	1	2	3	2	1	6	110	10	15000	NULL	7
354.5	354.6	1	2	3	2	1	1	40	20	6000	1	7
354.7	354.8	1	2	3	2	1	3	50	20	6000	1	7
357.35	357.45	2	3	99	2	1	2	40	20	3600	2	7
376.05	376.12	1	2	3	2	1	2	30	20	5600	2	7
376.28	376.36	1	2	3	2	1	4	50	20	7200	2	7
347.42	347.47	4	3	>20m	3	1	12	12	110	420	1	1
348.85	348.91	3	2	3	3	1	2	6	40	1400	2	7
267.23	267.36	5	2	3	2	1	3	65	40	16250	2	4
268.05	268.25	5	2	3	2	1	7	180	20	31500	2	4
268.56	268.612	2	2	3	2	1	3	30	10	3750	1	4
268.755	268.815	5	2	3	2	1	6	20	20	6960	2	4
269.42	269.5	1	2	3	2	1	4	50	10	4500	1	4
270.8	271.12	3	2	3	2	1	10	260	20	41600	2	4
271.66	271.74	1	2	3	2	1	2	60	10	3000	1	4
271.91	271.97	1	2	3	2	1	2	30	10	1500	1	4
274.65	274.75	4	3	3	2	1	5	60	20	12000	2	4
277.42	277.52	1	2	3	2	1	3	60	10	5400	1	4
290.15	290.248	1	3	3	2	1	3	90	10	3652	1	6
307.19	307.6	1	3	3	2	1	6	80	10	3654	2	6
308.4	308.52	4	3	3	2	1	4	80	20	3695	2	6
132.43	132.73	3	1	2	2	2	1	134	55	9000	2	5
162.5	162.8	3	2	2	2	1	2	195	70	9000	2	5
164.15	164.35	2	2	2	2	1	1	125	60	7800	2	5
164.7	164.9	2	2	2	2	1	3	90	45	8100	2	6
166.3	166.4	2	2	2	2	1	1	46	55	4800	2	5
33.86	34.2	4	2	2	2	2	3	200	6	1190	2	4
34.13	34.35	4	2	2	2	2	2	120	7	770	2	4
34.85	35	1	2	2	2	2	2	90	7	600	2	4
35.6	35.75	2	2	2	2	2	2	90	6	600	2	6
36.5	36.75	4	2	2	2	2	2	80	6	525	2	6
37.4	37.5	1	2	2	2	2	3	60	7	400	2	6
38.7	38.8	4	2	2	2	2	2	50	6	300	2	6
41	41.2	1	2	2	2	2	2	110	6	700	2	4
45.05	45.15	1	2	2	2	2	1	60	7	400	2	5
48.08	48.14	1	2	2	2	2	2	40	6	240	2	4
49.85	50.06	1	2	2	2	2	2	100	7	735	2	4
54.24	54.3	1	2	2	2	2	2	30	6	24	2	6
54.725	54.9	1	2	2	2	2	3	80	6	612	2	6
91.65	91.81	2	1	1	2	2	2	90	6	560	2	6
92.12	92.4	2	1	1	0	2	1	280	3	980	2	6
92.92	92.95	1	3	1	0	1	3	10	5	135	2	1
108.65	108.9	5	3	3	3	1	1	120	6	1000	2	2
111.1	111.18	5	3	2	1	2	2	50	6	360	2	2
111.23	111.28	4	2	2	1	2	2	20	6	225	2	2
111.62	111.75	5	1	2	0	2	1	80	6	585	2	1
2.4	2.8	2	3	3	2	2	NULL	NULL	NULL	NULL	NULL	7
2.95	4.3	2	3	3	2	2	NULL	NULL	NULL	NULL	NULL	4
5.2	5.49	1	3	1	2	2	NULL	NULL	NULL	NULL	NULL	7
5.49	5.6	2	3	1	2	2	NULL	NULL	NULL	NULL	NULL	7
6.3	6.6	1	3	1	2	2	3	10	50	NULL	1	4
113	113.3	2	3	2	3	1	NULL	NULL	NULL	NULL	NULL	NULL
73.03	73.15	4	3	1	2	1	NULL	NULL	NULL	36	1	5
74.1	74.6	5	3	2	1	2	NULL	NULL	NULL	200	1	NULL
77.15	77.3	4	3	2	2	2	NULL	NULL	NULL	60	NULL	NULL
82.1	82.2	2	1	2	0	2	NULL	NULL	NULL	100	NULL	NULL
82.6	82.7	2	3	2	0	2	NULL	NULL	NULL	80	1	NULL
83.5	83.7	4	3	2	2	1	NULL	NULL	NULL	NULL	NULL	5
84.05	84.1	4	3	2	2	1	NULL	NULL	NULL	20	1	6
84.15	84.5	4	3	2	2	1	NULL	NULL	NULL	130	1	6
84.6	84.7	2	2	1	2	1	NULL	NULL	NULL	30	NULL	NULL
89.9	90.05	2	2	1	2	1	NULL	NULL	NULL	60	1	NULL
13.4	15.4	2	3	2	3	1	NULL	NULL	NULL	NULL	NULL	NULL
15.8	16	2	3	2	3	1	NULL	NULL	NULL	NULL	NULL	NULL
16.6	16.7	2	3	2	3	1	NULL	NULL	NULL	NULL	NULL	NULL
180.2	180.3	4	3	2	2	1	2	7	43	NULL	2	NULL
188	188.2	1	3	2	3	1	2	6.4	37	NULL	2	4
86.85	87.6	1	3	3	3	1	NULL	NULL	NULL	NULL	2	NULL
92.7	93.5	1	3	3	3	1	NULL	NULL	NULL	NULL	2	NULL
214.65	214.75	1	3	3	3	1	0	NULL	NULL	5000	2	4
13.25	13.28	2	2	2	2	2	5	14	150	1275	2	4
76.18	76.21	2	3	3	1	1	NULL	NULL	NULL	NULL	2	6
78.3	78.36	2	3	3	1	1	NULL	NULL	NULL	NULL	2	4
66.78	66.82	2	3	3	1	1	NULL	NULL	NULL	NULL	2	4
72.08	72.15	2	2	3	0	2	NULL	NULL	NULL	NULL	2	NULL
73.8	73.85	3	3	3	1	1	NULL	NULL	NULL	NULL	2	4
74.8	74.9	2	1	2	0	1	2	40	15	NULL	2	NULL
3.4	3.5	2	3	3	2	2	4	5	30	1000	1	4
5	5.1	2	3	2	2	1	3	5	30	800	1	4
5.3	5.4	2	3	2	2	2	3	6	35	150	1	5
9.3	9.4	2	2	2	2	1	6	8	10	400	1	7
14.3	14.5	3	3	2	2	4	5	10	10	180	1	5
117.3	117.35	4	1	1	2	2	1	50	2	3500	2
53	53.03	1	1	1	2	2	3	30	50	3000	2	4
50.5	50.55	1	2	2	2	2	NULL	NULL	NULL	NULL	NULL
74.24	74.27	1	2	2	2	2	NULL	NULL	NULL	2300	2
88.2	88.23	1	1	1	1	2	NULL	NULL	NULL	NULL	NULL
88.9	88.95	1	1	1	2	2	NULL	NULL	NULL	NULL	NULL
103	103.03	1	2	2	2	2	NULL	NULL	NULL	NULL	NULL
11.15	11.25	1	2	2	3	1	NULL	NULL	NULL	NULL	NULL	NULL
15.8	15.9	1	2	3	3	1	NULL	NULL	NULL	NULL	NULL	NULL
40.7	40.72	2	2	3	0	2	NULL	NULL	NULL	70	1
87.1	87.5	2	2	3	2	1	NULL	NULL	NULL	2400	1	6
94.5	94.7	1	3	3	2	1	NULL	NULL	NULL	NULL	NULL	4
131.4	131.44	2	3	3	NULL	NULL	NULL	NULL	NULL	280	1
22.75	22.79	2	1	3	1	1	1	NULL	NULL	2	NULL	NULL
19.73	19.77	2	2	3	0	2	1	20	10	NULL	2	NULL
19	19.12	2	1	3	0	2	NULL	NULL	NULL	NULL	2	NULL
170.5	170.55	4	3	3	3	2	NULL	NULL	NULL	1000	1	NULL
173.2	173.25	4	3	3	3	2	NULL	NULL	NULL	1000	1	NULL
175.8	175.86	4	3	3	3	2	NULL	NULL	NULL	1000	1	NULL
180.8	180.9	1	3	3	3	2	NULL	NULL	NULL	1000	1	NULL
184.7	184.78	1	3	2	3	2	NULL	NULL	NULL	1000	1	7
185.5	185.65	1	3	3	3	1	NULL	NULL	NULL	1000	1	7
18.6	18.7	2	2	3	0	2	NULL	NULL	NULL	NULL	2	NULL
17.33	17.4	2	3	3	1	1	NULL	NULL	NULL	NULL	2	NULL
17.53	17.6	2	3	3	1	1	NULL	NULL	NULL	NULL	2	NULL
2.89	2.92	2	2	3	0	1	1	10	10	NULL	2	NULL
40.73	40.745	3	1	3	0	2	NULL	NULL	NULL	52.5	1	2
40.88	40.9	3	2	3	2	1	NULL	NULL	NULL	70	1	6
47.6	47.65	2	3	3	2	2	NULL	NULL	NULL	300	NULL	6
48.72	48.88	2	2	2	1	2	NULL	NULL	NULL	960	1	4
55.19	55.23	2	2	3	3	1	NULL	NULL	NULL	75	1	6
72.95	73	2	3	3	1	3	NULL	NULL	NULL	175	1	4
74.4	74.43	2	2	3	3	1	NULL	NULL	NULL	105	1	2
79.26	79.29	2	2	2	0	1	NULL	NULL	NULL	180	1	NULL
82.4	82.45	2	3	2	2	1	NULL	NULL	NULL	300	1	4
89.1	89.15	2	2	3	2	3	NULL	NULL	NULL	300	1	NULL
93.55	93.62	2	2	3	2	1	NULL	NULL	NULL	350	1	4
116.32	116.35	2	1	2	0	3	NULL	NULL	NULL	180	1	4
131.05	131.15	2	3	3	2	1	NULL	NULL	NULL	NULL	1	4
132	132.3	4	2	3	2	1	NULL	NULL	NULL	NULL	1	NULL
133.5	133.8	1	2	3	0	2	NULL	NULL	NULL	21000	1	NULL
134.8	134.9	2	3	3	2	2	NULL	NULL	NULL	NULL	1	NULL
140.45	140.75	4	1	2	2	2	NULL	NULL	NULL	NULL	1	NULL
19.58	19.73	1	3	3	3	1	77	150	200	24000	2	4
17.5	17.6	1	3	3	3	1	14	23	17	1500	2	3
16.9	17.2	1	3	3	3	1	1	300	100	15000	1	4
17.2	17.4	1	3	2	3	1	35	37	80	8000	2	4
18.7	18.8	1	3	3	3	1	11	20	50	5000	2	4
24.1	24.15	3	2	2	2	2	NULL	NULL	NULL	NULL	2	6
24.67	24.72	4	3	2	3	2	NULL	NULL	NULL	NULL	2	4
24.95	25	4	3	2	2	2	NULL	NULL	NULL	NULL	2	4
25.98	26	4	3	3	2	2	NULL	NULL	NULL	NULL	2	NULL
29.75	29.8	4	3	3	2	2	NULL	NULL	NULL	NULL	1	7
33.8	33.96	4	3	3	3	1	NULL	NULL	NULL	NULL	1	5
34.8	34.83	4	3	2	2	2	NULL	NULL	NULL	NULL	1	5
35.18	35.21	4	3	2	2	4	NULL	NULL	NULL	NULL	1	5
35.24	35.27	4	3	2	3	2	NULL	NULL	NULL	NULL	1	4
35.44	35.52	4	3	3	3	2	NULL	NULL	NULL	NULL	2	4
35.6	35.65	4	3	3	2	1	NULL	NULL	NULL	NULL	1	5
37.16	37.19	4	3	3	3	1	NULL	NULL	NULL	NULL	2	6
37.7	37.74	4	3	2	3	1	NULL	NULL	NULL	NULL	1	5
38.04	38.1	3	2	3	3	2	NULL	NULL	NULL	NULL	2	4
38.37	38.4	4	3	2	2	1	NULL	NULL	NULL	NULL	1	5
49.5	49.58	3	3	2	3	1	NULL	NULL	NULL	NULL	2	4
49.65	49.69	4	3	2	2	2	NULL	NULL	NULL	NULL	1	4
54.72	54.85	4	3	1	3	2	NULL	NULL	NULL	NULL	2	4
54.95	55.05	4	3	2	3	1	NULL	NULL	NULL	NULL	1	4
56.87	56.97	4	3	2	3	1	NULL	NULL	NULL	NULL	1	4
57.4	57.45	4	3	2	3	1	NULL	NULL	NULL	NULL	1	5
57.7	57.8	4	3	3	3	1	NULL	NULL	NULL	NULL	2	4
58	58.06	4	3	3	3	1	NULL	NULL	NULL	NULL	1	4
61.85	62	4	3	3	3	1	NULL	NULL	NULL	NULL	2	4
63.63	63.7	4	3	2	3	1	NULL	NULL	NULL	NULL	4	4
64.2	64.23	4	3	1	2	1	NULL	NULL	NULL	NULL	1	5
68	68.1	4	3	3	3	1	NULL	NULL	NULL	NULL	1	4
3	3.5	2	3	2	2	2	NULL	NULL	NULL	2100	2	1
4.4	5.2	2	3	2	2	2	NULL	NULL	NULL	2000	2	1
